# Supplementary material for: Endocrine and aggressive responses to competition are moderated by contest outcome, gender, individual versus team competition, and implicit motives
Source: PLoS One. 2017 Jul 27;12(7):e0181610. doi: 10.1371/journal.pone.0181610 (PMC5531467; doi:10.1371/journal.pone.0181610)
Supplement: S1 Dataset — (CSV) [file pone.0181610.s001.csv]

101	2.085445668	2.269947824	2.005248302	9.309881423	2.777200204	6.883855443	682	0.356622983	0.81915979	0.458567359	26.31464863	5.978451659	69.78785086	651	8.803388656	7.506818602	6.29065942	8.108209846	9.40781216	0	663	4.528998384	1.266889719	1.480491563	5.509683483	58.32927654	NA	674	2.875	2.75	2.625	2.5	3	2.75	3	2.625	2.5	2.75	2.75	2.25	6	7	6	nein	nein		nein	nein	nein
102	1.33673596	1.486930371	1.707418039	0.358799613	0.648749464	5.506410853	682	0.304275488	0.094733391	0.321385218	6.558060532	117.8337968	0	651	6.192323628	8.163429124	7.863708322	12.86864244	7.399191292	4.126441943	663	NA	4.277480308	2.248406404	NA	47.2243866	61.56726627	674	3.375	2.5	1.5	3.125	3.375	1.625	2.875	3.75	2.125	2.25	3.625	2.25	7	8	7	nein	nein		nein	nein	nein
103	2.193477076	1.480512576	1.001980406	4.324170722	11.45880665	11.72903852	682	0.632055025	0.803079387	0.582838555	28.97482407	37.43305133	96.85220038	651	11.67064332	7.844320286	5.194007215	3.225948402	0.21568757	11.79406209	663	5.734562269	5.476550609	5.908784468	62.98193307	69.33329822	39.30282306	674	2.5	2.375	2.25	2	2.5	2.625	3	2.375	2.125	3.25	2.125	2.25	6	8	5	ja	nein	positiv	nein	nein	nein
104	4.36232255	3.16050726	2.490887248	8.14394881	7.090784478	2.392456488	682	0.617851685	0.395034172	0.464933251	80.18147418	74.02682808	6.088878343	651	11.51981376	13.62892067	6.926030421	7.32370438	28.87637369	28.08127131	663	12.16982472	8.66451396	7.00333834	14.71298023	19.37395654	6.302512133	674	2.125	1.25	1.25	2.5	2	1.75	2.25	2.5	2.875	2.5	2.875	2.125	5	6	>24	nein	nein	negativ	nein	nein	nein
105	4.286987404	2.796942512	2.321224293	3.503581126	7.019027772	6.440631646	682	3.857734327	2.595244932	2.206826042	5.463340943	33.68368731	3.093045434	651	27.41247574	18.40206589	19.70179577	2.269680214	6.340437746	17.20364353	663	4.472560585	3.081681718	4.793990114	33.12514468	27.27207775	34.57363131	674	2.125	1.75	1.375	1.75	2.5	2.625	2.875	2.5	2	2.75	3	2.125	4	9	2	nein	nein	positiv	nein	ja	nein
106	NA	NA	NA	NA	NA	NA	NA	3.620527339	3.341397122	2.866328004	0.228322033	4.117588868	3.763649246	651	40.49819598	40.94707059	26.67017812	3.400762144	1.902131009	11.34334265	663	4.775630106	4.543311727	2.059671999	0.842678241	12.84971096	13.43154691	674	2.625	1.875	1.875	2.125	2.75	2.125	2.875	2.25	1.625	2.25	2.25	2.375	5	9	3	nein	nein	positiv	nein	nein	nein
107	1.336208098	1.646251668	2.228490166	11.88923953	8.279588487	4.936637304	682	0.722871875	0.287752642	0.545787575	105.3008182	28.1921325	64.55514458	651	13.4747433	10.07119121	9.764491644	25.00061956	7.838825786	2.004116809	663	9.362142946	13.8807048	9.20585449	38.57390438	15.34422196	34.64982403	674	3.125	2.375	1.5	3.125	2.5	1.875	2.875	2.875	2.125	2.75	3	2.25	8	5	3	ja	nein		nein	ja	nein
108	2.030268927	3.62874984	4.180663808	34.7545702	4.65661988	9.460098	682	1.145407163	0.796907643	1.306214839	41.0503358	14.48943619	55.45725328	651	22.35144728	17.91896376	16.23781023	5.754784809	10.04945643	4.373166256	663	13.57120107	5.528060109	6.229216435	22.5028823	8.746345562	82.74944284	674	2.25	2.5	2.125	2.25	2.875	2.5	2	2.875	2.25	2	2.875	2.125	5	8	3	nein	nein		nein	nein	nein
109	1.984634682	2.2570396	2.014279509	6.488768561	0.892171952	2.587780929	682	0.979147615	0.082121561	0.038698331	15.69964817	76.0363835	0	651	29.1198796	25.75703808	15.43356292	3.675632886	0.590682898	6.506755605	663	4.39043631	3.513214217	4.247886969	40.25657606	38.72359523	27.1771743	674	3.625	2	1.375	3.5	1.875	1.5	3.375	1.875	1.5	3.625	2	1.5	5	9	5	nein	nein		nein	nein	nein
110	1.76593736	0.922060452	0.915910541	6.865439758	11.73621626	3.385392502	682	0.201200427	NA	0.621524551	92.8410562	NA	125.1780037	651	24.25011235	21.84857947	20.75968886	8.268200239	7.707228345	14.98043572	663	NA	6.270808077	NA	NA	47.32559198	NA	674	3	1.375	1.375	2.875	1.625	1.875	3.375	2.75	2.5	3	2.625	1.75	7	9	4	nein	nein		nein	nein	nein
111	2.565351865	2.434799613	2.219689473	4.419281782	0.584131747	1.372526376	682	0.706625771	NA	0.329178003	31.24537957	NA	0	651	33.0443813	5.52528824	2.921786889	7.08251935	28.99291029	37.9778163	663	11.62035287	8.764272251	9.080323074	31.80897109	40.00969027	44.04169042	674	2.25	2	2.25	1.75	2.375	2.625	2.25	3	2.875	2.125	3	2.875	7	8	6	ja	nein		ja	nein	nein
112	1.998563684	1.523022633	1.388270043	12.47638809	2.470283144	1.868081138	682	0.624074813	0.531448728	0.003863473	102.7839182	139.8679776	0	651	11.41859149	4.71535347	4.215789167	26.50852619	12.13636188	4.625903927	663	5.440149523	4.989057682	5.105918613	70.72544519	58.92699604	19.29763396	674	3.125	1	1	2	2.5	1.75	3.375	1.5	1.625	3.375	1.75	1.625	6	7	5	nein	nein		nein	nein	nein
113	NA	NA	NA	NA	NA	NA	NA	0.475137773	0.368454102	0.687081052	26.29353109	71.79958851	31.04907436	651	20.55743844	13.2263176	11.23882319	5.603309076	3.946921899	9.681426916	663	14.25178671	13.02915314	13.20674638	7.793100754	13.09984279	16.49189941	674	2.875	1.625	1.75	2.75	1.625	1.25	2.375	1.375	1.625	2.5	1.75	1.625	11	5	10	nein	nein	negativ	nein	nein	nein
114	1.758435616	1.832552689	1.342773101	3.49569116	1.776499081	11.97656027	682	0.12235063	0.058075661	NA	0	0	NA	651	4.136379981	2.444991558	1.005286092	17.84800504	17.92760728	0	663	5.276521073	5.2188744	4.108218682	3.907648674	45.58632133	129.1649905	674	3	2.375	2.125	2.375	3.5	3	3	2.875	2.5	3.125	2.125	2	4	9	2	nein	nein		nein	nein	nein
115	NA	NA	NA	NA	NA	NA	NA	2.173911684	2.526579064	1.857515225	0	55.78597379	1.894710252	651	NA	NA	NA	NA	NA	NA	NA	2.742413291	0.812089297	1.626863321	54.96580588	NA	103.0487903	674	3	1.125	1.125	3	1.75	1.5	2.875	1.75	1.5	2.875	2.125	2.875	7	7	6	nein	nein	positiv	nein	nein	nein
116	2.630240419	1.823008534	1.45250647	2.930280643	4.493905144	8.325643871	682	0.214848948	0.067293006	0.399796443	0	0	0	651	4.994655414	2.958590448	2.083854531	5.377139071	0.2229738	29.76689121	663	3.88967362	5.827675489	4.240782599	34.17630125	24.31739486	68.33497141	674	2.125	2.875	3.125	2.75	2.75	2.875	1.625	2.75	2.75	1.75	2.625	3.25	5	7	4	ja	nein		nein	nein	nein
117	NA	NA	NA	NA	NA	NA	NA	1.135558761	0.899808128	0.857221758	104.3043436	0.954337287	47.89436678	651	NA	23.90124156	15.70822812	NA	2.821814787	1.212012824	663	NA	4.029423801	3.854413385	NA	34.9736826	11.02919502	674	2.75	2.75	2.375	2.625	3	2.25	2.375	2.875	2.375	2.625	3	2.375	8	6	8	nein	nein		ja	nein	nein
118	6.264561231	5.326390856	4.060557383	4.422633667	6.309889519	0.318739567	682	1.459667135	2.292684906	0.930515969	33.40009533	10.86682551	8.74837052	651	32.37905502	20.50898909	13.6950574	0.321985816	1.657450867	24.77789147	663	12.56132807	10.2159231	8.378906752	14.31599272	9.24063075	66.64946867	674	2.625	3.125	2.5	2.75	3	2.5	2.75	2.875	3.125	2.75	2.875	2.875	7	7	6	ja	ja	positiv	nein	nein	nein
119	NA	NA	NA	NA	NA	NA	NA	0.782941004	0.544651436	0.043868711	137.6748467	83.86826721	136.8937505	651	8.031384313	10.39164262	5.403762618	30.84126215	9.732438151	29.80314542	663	30.78694578	24.81453484	23.29438283	4.576144375	6.686832905	0.434299473	674	3.125	1	1	3.625	2.25	1.5	3.875	2.125	1.375	3	1.75	1.125	8	8	2	ja	nein		nein	nein	nein
120	3.095922198	2.938960445	2.695027552	3.305168259	1.945990747	2.730278685	682	0.549131643	0.052824332	0.809183071	140.0087174	0	0	651	8.324388207	3.472378862	1.256416685	15.80858263	39.53068348	10.21859193	663	24.80050013	15.13907629	14.07889338	17.21166793	14.98176678	19.2739028	674	2.5	2.25	1.875	2.125	1.375	1.25	3.125	2.375	1.75	3.375	1.5	1.5	9	7	7	nein	nein	positiv	nein	nein	nein
121	2.344909603	2.018976991	2.01594662	0.023014264	3.121579338	1.708172529	682	0.294334251	0.0198596	0.022615112	75.26037818	0	0	651	14.40045482	9.796351056	9.984577924	6.571497051	27.885467	1.223668625	663	2.234749456	1.253942956	1.856103002	NA	NA	NA	674	3.75	2.125	1.25	3.5	2.625	1.5	3.25	2	1.625	3.625	2.875	2.25	8	6	8	nein	nein		nein	nein	nein
122	2.394285176	1.673360933	1.340372934	2.011976781	0.699760305	9.972318063	682	1.120493128	0.297578322	0.299865327	44.47827057	118.126837	64.72182495	651	15.77866957	8.082840864	7.817440463	5.170299321	17.55860245	20.11181492	663	10.92414816	11.32262506	13.9655476	6.846471118	22.01073079	11.51552455	674	3.5	1	1	3	1.5	1.375	3.25	1	1	3.125	1	1	7	9	6	nein	nein		nein	nein	nein
123	1.978547934	1.576315399	1.479935699	3.115465151	0.798824306	0.662745733	682		NA	0.023884612		NA	0	651	6.395350617	7.393432817	4.360838962	9.395325022	34.28513587	9.223028504	663	19.95453478	18.28169946	14.1135379	15.1820334	10.86226266	33.02464287	674	3	2.75	2.25	2.375	3	3	2.625	3	2.875	2.875	3	2.375	5	10	3	ja	ja		nein	nein	nein
124	NA	NA	NA	NA	NA	NA	NA		NA	NA		NA	NA	651	NA	NA	NA	NA	NA	NA	NA	5.189411249	2.276110818	4.010473975	23.60457702	59.07844967	10.8622291	674	2.875	2	2.125	3	2.25	2.375	3.25	2	2	3.5	2.25	1.875	7	9	5	ja	nein	negativ	nein	nein	nein
125	2.170705504	1.672936937	1.421559125	3.434041107	7.050730411	8.327242	682	0.934934207	0.815717363	1.105488535	16.92472817	130.3491239	7.019438187	651	8.21730612	11.17759779	8.259923114	3.663949249	8.309337112	12.52326298	663	2.809985636	3.635829012	2.798130605	58.21638207	21.5687315	26.57026223	674	2.25	3	2.5	3.25	3.125	3.375	3	3.75	3	2.625	3.625	3	8	7	2	nein	nein	positiv	nein	nein	ja
126	3.700656426	3.385573931	2.824783893	1.445483163	8.270353272	6.056334175	682	1.011289353	1.000143056	0.4522201	0	34.61644452	77.87594996	651	33.14531858	28.07188886	27.00554054	10.12290487	12.46824281	4.035190306	663	2.020131897	1.741222518	3.410467158	36.02366467	102.418051	106.5086104	674	3.375	2.75	1.75	3.5	2.5	1.625	2.625	2.5	2.25	3.125	2.5	1.75	6	8	5	nein	nein		nein	nein	nein
127	1.870392532	2.582855755	1.850581429	6.929259743	1.16870732	2.651760024	682	0.949655047	1.093282818	1.719417437	73.43213121	56.96525328	0.738496035	651	11.102681	10.04492071	8.644074059	22.92772107	8.724820834	20.89704197	666	NA		NA	NA	NA	NA		3.25	2.125	1.625	2.75	2.875	2.125	3	2.75	1.75	3.125	2.875	2	7	7	4	nein	nein		nein	nein	nein
128	NA	NA	NA	NA	NA	NA	NA	0.827081656	0.763871949	0.532875305	2.637462179	24.84707955	59.14514085	652	NA	NA	NA	NA	NA	NA	NA	NA		NA	NA	NA	NA		3.25	2.25	2.75	2.875	2.75	3.5	3.5	3	2.875	3.25	2.625	2.875	3	9	2	ja	nein	negativ	ja	nein	nein
129	3.006744065	2.753969131	2.519251883	7.905562132	0.550966576	2.283606498	682	0.452927191	0.538579931	0.377841112	30.84506343	0	37.13714326	652	4.151757314	4.256838579	2.086937344	9.633078482	12.38333355	29.517842	664	4.528998384	1.266889719	1.480491563	5.509683483	58.32927654	NA	674	2.625	2.5	2	2.5	2.125	2	2.75	2.875	2.5	2.375	2	1.875	5	9	4	ja	nein		nein	nein	nein
130	NA	NA	NA	NA	NA	NA	NA	0.259301053	0.413345368	0.5783532	2.705940308	65.124845	0	652	8.514063098	6.754161587	7.481482335	9.192713006	1.855252272	8.564301963	664	NA	4.277480308	2.248406404	NA	47.2243866	61.56726627	674	2.25	2.5	2.75	1.875	2.75	2.75	3.125	2.875	2.75	2.875	2.75	3	5	7	5	nein	nein	negativ	nein	nein	nein
131	NA	NA	NA	NA	NA	NA	NA	4.625935084	4.849132908	4.392524497	8.265301928	2.231885807	20.96157016	652	21.77103051	16.5717701	15.75936485	8.507463515	10.77520045	4.899740585	664	5.734562269	5.476550609	5.908784468	62.98193307	69.33329822	39.30282306	674	2	2.125	2	2.375	2.5	2.5	2.625	2	1.75	1.875	2.5	2.625	5	9	5	nein	nein	negativ	nein	nein	nein
132	1.810738177	1.08328406	0.718872423	7.494483255	7.011017782	1.713440128	682	1.48051219	0.860525749	0.641026837	12.66110031	28.48979136	88.97410016	652	23.45233315	18.39635168	7.597739956	13.30216059	29.9207918	0.066949688	664	12.16982472	8.66451396	7.00333834	14.71298023	19.37395654	6.302512133	674	2.625	1.625	1.75	2.75	2	1.5	2.375	2	2.125	2.375	2.625	2.25	6	5	5	ja	nein	negativ	nein	ja	nein
133	3.188364254	2.877499554	2.216284197	7.130255502	11.4249765	3.485548618	682	0.917868322	0.532768014	0.570390808	3.541473327	0	66.50648553	652	8.314286811	7.074605552	14.62023322	20.45054379	23.7119789	53.29984912	664	4.472560585	3.081681718	4.793990114	33.12514468	27.27207775	34.57363131	674	3.125	2.25	2	3.125	2.375	2	3.25	2.125	2	3	2	2	4	9	3	nein	ja		nein	nein	nein
134	2.825935093	2.536804226	2.426248322	12.94650463	8.540632008	16.77703097	682	1.243154563	0.844587267	0.391749833	37.96874638	20.10086154	31.79661203	652	10.10892156	7.408868256	5.60058263	34.05192211	7.324192278	37.16759127	664	4.775630106	4.543311727	2.059671999	0.842678241	12.84971096	13.43154691	674	3.125	1.5	1.375	3.25	1.75	1.75	3	3	2.25	2.875	3.125	2.25	6	6	5	nein	nein		ja	nein	nein
135	3.750778661	3.890551967	3.906941515	3.809470642	6.614398267	1.588720985	682	1.5201162	2.356025135	1.672023799	65.80441967	8.427125589	28.96277181	652	23.40602472	14.18507263	12.20196684	23.23589875	5.813964214	14.1410119	664	9.362142946	13.8807048	9.20585449	38.57390438	15.34422196	34.64982403	674	2.875	3	2.5	3.25	3.375	2	2.875	2.375	1.875	3.25	3.25	2	6	8	5	nein	nein	positiv	nein	nein	nein
136	4.642710307	3.323980128	2.48390992	13.2715697	1.754362199	7.530312396	682	0.758921338	0.79103044	0.660957119	114.8330447	3.481185735	17.59874212	652	26.78024494	22.6905999	9.825635085	4.136755342	31.25298797	7.425386604	664	13.57120107	5.528060109	6.229216435	22.5028823	8.746345562	82.74944284	674	3.125	2	1.625	3	2.75	2.5	2.375	3.125	2.375	2.25	2	1.875	4	9	3	nein	nein	positiv	nein	nein	nein
137	3.311348859	2.76199049	2.216810986	2.401008242	1.253717787	3.649486398	682	0.339207207	0.398442431	0.543145255	94.0525081	42.19187853	0.28602627	652	27.56812406	17.62767061	23.01633746	3.552475288	0.998425013	25.82599589	664	4.39043631	3.513214217	4.247886969	40.25657606	38.72359523	27.1771743	674	2.125	1.875	1.375	2.25	3.25	1.875	2.5	2.75	2	2.625	2.625	2.375	6	8	5	nein	nein		nein	nein	nein
138	NA	NA	NA	NA	NA	NA	NA	0.267248955	0.331729718	0.850971396	38.24943686	67.16961723	7.974528874	652	12.63392279	13.47413809	15.17410853	9.888659077	2.275910157	15.1536076	664	NA	6.270808077	NA	NA	47.32559198	NA	674	3.25	3.25	2.125	3.625	3.25	2.25	3.5	3.25	2.25	2.75	3.875	2.75	8	5	6	ja	nein		nein	nein	nein
139	1.520456926	1.391908379	1.317395419	4.786458827	13.04343214	10.04908134	683	1.021322692	0.98514839	0.655333238	41.45326635	9.18434566	61.25195523	652	24.36756086	11.555651	7.11110389	20.93997526	1.799828006	21.32417833	664	11.62035287	8.764272251	9.080323074	31.80897109	40.00969027	44.04169042	674	2.25	1	1.25	3.125	1.75	1.625	3.5	1	1	2.25	1.125	1.25	6	8	5	ja	nein		nein	nein	nein
140	4.099690888	3.102881385	3.091752919	2.251821318	5.097146225	8.360515733	683	0.336432043	0.382585246	1.176276214	113.3193917	102.4439998	16.7278268	652	15.0934744	21.18765962	9.828317451	8.489813333	33.29244813	14.35813227	664	5.440149523	4.989057682	5.105918613	70.72544519	58.92699604	19.29763396	674	2.75	2.125	2.25	2.625	2	2.375	2.75	2	2.5	2.625	2.25	2.5	6	9	3	ja	nein		nein	ja	nein
141	1.606797318	1.80137742	1.349490884	12.29813612	3.621380955	7.969431266	683	2.464755199	2.86413331	2.246299838	0.718049131	2.366148178	1.347271108	652	81.24081751	91.55565857	122.729415	1.324208809	3.523566838	15.90756548	664	14.25178671	13.02915314	13.20674638	7.793100754	13.09984279	16.49189941	674	3	1.875	1.375	3.25	1.75	1.375	3	2.25	1.625	2.875	2.125	1.75	9	5	9	ja	nein	positiv	nein	nein	nein
142	2.699153211	2.462705329	2.189885934	0.498822957	0.766586343	5.745406598	683	0.465987234	0.460839254	0.376150631	81.77882967	34.01871727	9.730504635	652	13.83316041	6.68170835	6.495727186	4.288513926	1.029076135	1.366678652	664	5.276521073	5.2188744	4.108218682	3.907648674	45.58632133	129.1649905	674	3.375	2.875	2.5	3.5	2.375	1.375	3.375	2.125	1.375	3.75	2.875	1.5	7	6	6	nein	nein	negativ	ja	ja	nein
143	2.971104253	2.468060473	2.232581558	0.037595297	3.658448106	9.712218333	683	0.652508944	0.414311874	0.211699006	3.828917219	54.6156184	52.3996217	652	13.87099582	6.758817876	7.112554559	27.72724885	6.507276042	10.21830265	664	2.742413291	0.812089297	1.626863321	54.96580588	NA	103.0487903	674	3.125	1.875	1.5	3.125	2	1.5	3.125	2.25	1.625	3.125	2.625	1.5	6	7	5	nein	nein		nein	nein	nein
144	1.055835276	1.032317342	0.971046384	9.403782671	2.929517727	1.85748019	683	0.840513196	1.280879858	1.216186258	22.565879	10.53601962	47.61946219	652	116.2895972	147.4044395	119.5279832	4.24250861	7.165262634	5.24429121	664	3.88967362	5.827675489	4.240782599	34.17630125	24.31739486	68.33497141	674	2.375	3.25	2.875	2.875	3.25	2.125	2.625	3.375	2.375	2	3.75	2	6	7	6	nein	nein	negativ	nein	nein	nein
145	NA	NA	NA	NA	NA	NA	NA	0.986560585	0.368301292	0.458069793	7.964911773	101.9652772	14.3393198	652	NA	8.061799647	10.13900965	NA	23.20687123	25.49074265	664	NA	4.029423801	3.854413385	NA	34.9736826	11.02919502	674	2.375	2.375	2.25	3.25	2.375	2.5	2.75	2.125	2.125	2.5	2.625	2.375	5	8	3	nein	nein	negativ	nein	ja	nein
146	3.783019322	3.043757814	2.482498183	6.207239177	7.577215389	5.310003575	683	1.022403967	0.817606982	0.775384529	13.31047965	9.9256576	22.1252015	652	13.97036256	7.363476239	6.202963486	0.384261455	0.188370931	14.67141069	664	12.56132807	10.2159231	8.378906752	14.31599272	9.24063075	66.64946867	674	2.125	2.5	2.625	3.125	2.875	2.25	2.875	2.25	2.125	3.25	2.125	1.875	4	9	4	nein	nein		nein	ja	ja
147	2.212300156	1.647433501	1.416831399	4.904075402	3.307309909	2.977410947	683	3.903695436	2.494784564	2.120502707	6.818767289	13.18628581	12.11076325	652	19.74284424	11.306515	9.814884793	14.45698963	11.69689951	3.209895183	664	30.78694578	24.81453484	23.29438283	4.576144375	6.686832905	0.434299473	674	3	1.875	2	3.5	1.5	1.375	3.125	1.875	1.75
148	3.290704513	2.644180294	2.655052072	6.791373514	1.089108785	2.384148795	683	1.188079051	0.816347257	0.764006478	12.91573743	5.967665765	43.3126485	652	9.184557926	7.465331141	5.713046219	16.48015581	18.23130252	8.849801088	664	24.80050013	15.13907629	14.07889338	17.21166793	14.98176678	19.2739028	674	2.875	2.75	2.375	3	2.625	1.875	2.875	3	2.5	2.75	3	2.5	8	7	8	nein	nein		nein	nein	nein
149	2.406599457	2.176519311	2.214888307	0.856515325	7.095984511	5.219460711	683	0.289132715	0.193946657	0.37225653	8.933060153	105.764062	1.930368433	652	2.216593427	1.766308857	0.901900732	27.19550317	24.74714671	15.72730508	664	2.234749456	1.253942956	1.856103002	NA	NA	NA	674	3	3.5	2.875	2.875	3.125	2.375	2.75	2.25	1.875	3.25	3.375	2.5	6	8	5	nein	nein		nein	nein	nein
150	1.787162583	1.460956288	1.972714322	6.120782873	17.42037408	0.675746644	683	1.285360526	1.436998716	0.911745183	41.42578036	32.86951357	36.62376004	652	11.58324114	8.428268418	6.847523118	4.031372221	2.049553135	16.18482441	664	10.92414816	11.32262506	13.9655476	6.846471118	22.01073079	11.51552455	674	3	2.5	2.5	3.625	2.5	1.875	2.625	3.125	2.75	2.25	3.375	2.75	6	8	5	nein	nein		nein	nein	nein
151	2.157634552	1.651373931	1.343952132	13.6597504	4.913417868	5.303471776	683	3.357352785	3.225957393	3.184666832	6.547085261	5.87193996	0.875592513	652	109.954508	108.3033416	116.7372754	7.253675293	3.996842957	3.040936144	664	19.95453478	18.28169946	14.1135379	15.1820334	10.86226266	33.02464287	674	2.5	1.75	1.875	2	3.25	2.875	3	2.25	2	2.5	3.75	3.375	8	7	7	nein	nein	negativ	nein	nein	nein
152	2.886072058	3.23212418	2.965899423	0.58489551	1.159918185	8.386851432	683	0.876705538	0.652101632	0.692718008	24.78655969	1.04850666	8.737759493	652	6.391097477	4.499269066	5.356667272	1.069460351	12.97218646	17.26873911	664	5.189411249	2.276110818	4.010473975	23.60457702	59.07844967	10.8622291	674	2.75	2.875	2.625	3	2.75	1.875	3	2.875	2.375	2.875	3	2.5	9	6	8	nein	nein	negativ	nein	nein	nein
153	1.073543823	1.452604773	1.220001352	6.051780975	0.771790586	0.023438951	683	0.630690966	0.534921891	0.429705992	15.5177012	0.086856615	70.91983589	652	2.974041112	2.070477188	1.725762712	7.72298188	24.35216729	6.034759447	664	2.809985636	3.635829012	2.798130605	58.21638207	21.5687315	26.57026223	674	2.75	2.125	2.125	3	2.75	1.875	3	3	2	2.625	3	2.75	8	5	13	nein	nein		nein	nein	nein
154	1.796120782	1.741818972	1.493891298	1.031969736	2.83218314	10.33832963	683	0.954352463	0.423165357	0.777903554	10.99249319	5.757544894	32.89340036	652	10.30473436	6.970769636	6.346929688	12.34484314	11.55039337	13.22505759	664	2.020131897	1.741222518	3.410467158	36.02366467	102.418051	106.5086104	674	2.875	2.625	2.75	3	2.375	1.75	2.75	2.75	2.375	3	3	2.125	6	7	6	nein	nein	positiv	ja	nein	nein
155	NA	NA	NA	NA	NA	NA	NA	0.470934402	0.464971702	0.275984618	71.3426424	17.57562473	104.906349	654	3.695646007	1.027544271	NA	60.75760985	30.47609406	NA	665	NA		NA	NA	NA	NA		3	2.5	2.75	3.5	2.125	1.625	3.375	3	2.375	3.75	2.375	2	5	9	3	ja	nein		ja	nein	nein
156	1.260194487	2.884151821	2.283761289	15.31651713	6.968291165	3.485467281	683	1.431354128	1.55398997	0.728377782	8.279299902	16.17598717	38.37457568	654	7.81690631	1.195819625	1.229895318	1.980974812	84.28493524	NA	665	15.29764029	19.5954541	18.23670202	12.93524861	31.68708096	31.42536403	675	2.625	1.875	1.625	3.25	2.625	2	3.25	3.125	2.125	3.25	3.625	2.75	8	8	8	nein	nein	negativ	nein	ja	nein
157	NA	NA	NA	NA	NA	NA	NA	0.676929749	0.542442146	NA	44.62273732	31.10340293	NA	654	20.58124016	NA	4.98652161	1.300165942	NA	1.838436403	665	NA		NA	NA	NA	NA		2.625	2.125	2.625	2.625	2.25	2.5	2.875	2.25	2.5	2.25	2.625	2.5	6	7	5	ja	nein		nein	nein	nein
158	2.162956398	2.296775754	1.752543327	4.411550106	12.50780575	8.525111894	683	0.425420161	0.392856778	0.177017938	27.47007217	21.752355	49.00768962	654	0.674877434	0.466701197	1.397187819	44.65586488	NA	NA	665	6.717979388	10.89493883	7.314145286	15.04433335	18.57079081	30.33274417	675	2	2.875	3.125	2.25	2.5	2.375	2.75	2.75	2.625	2.5	2.75	3	7	8	5	nein	nein	positiv	nein	ja	nein
159	2.6408775	2.495212293	2.42793438	3.266118389	3.542382568	9.344781783	683	6.344560136	4.58590167	4.971572784	2.361105033	2.934149602	4.920180003	654	7.865472156	4.886854968	4.328951133	2.580340517	31.72401061	27.5505127	665	12.49277943	7.814016982	6.976513096	6.774115364	26.82660527	18.6946323	675	2.75	3.25	2.875	2.625	2.5	2.25	2.5	2.875	2.5	2.125	3.125	2.625	9	7	8	nein	nein	positiv	nein	nein	ja
160	2.25897992	1.729692262	0.889702708	2.295357539	5.807247899	4.580552454	683	2.309714604	2.071858162	1.240787399	16.8426809	13.53569659	2.257335501	654	8.784430159	6.397147318	NA	30.50371935	26.66156754	NA	665	10.52592163	7.864610551	5.519801005	2.920958259	3.777561405	5.530063974	675	2.5	2	2.125	1.875	2.625	2.5	2	2.5	2.375	2.625	2.25	2	7	7	7	nein	nein	negativ	nein	nein	nein
161	6.09994581	4.06324176	3.473145075	2.196648411	4.627924293	4.156056049	683	0.925106038	1.02583372	1.022759154	34.02913341	11.84971378	19.74381797	654	13.6287072	10.286969	7.12277211	8.139630454	8.894102083	19.15731997	665	30.50614675	21.59878497	17.40952155	7.695825776	15.66607527	16.43337628	675	2.375	2.875	3	2.625	2.75	2.875	2.5	3	3	2.375	2.875	3	5	10	4	ja	nein	negativ	ja	ja	nein
162	3.096303227	2.455284546	2.239926136	12.31555489	1.955417054	8.250870452	683	0.287550305	0.065753914	0.159215939	125.0840796	0	39.77460073	654	1.314186444	NA	NA	35.18446993	NA	NA	665	1.835983497	0.623311646	1.665739875	100.3959153	0	0	675	3	2.25	2.25	3.125	2.125	1.75	2.875	2.25	1.625	3.25	2.75	1.625	6	8	4	nein	nein	negativ	nein	nein	nein
163	1.978469756	1.309350039	1.256505419	0.635771891	2.201458552	11.05165258	683	1.358198444	0.948387221	0.713894161	5.090679976	4.063820631	5.181727812	654	12.50706071	9.588913564	7.84018198	14.48123908	10.75307249	10.35358313	665	17.51652488	15.09286189	17.27277264	16.19746421	0.629497227	7.20715197	675	2.875	3	2.75	3	3.125	2.375	3	2.875	2.75	2.75	3	3	7	8	4	nein	nein		nein	ja	nein
164	1.396806689	1.599	1.83677139	7.25609124	0.940175274	8.783727616	683	2.249486384	1.214464783	1.866657188	6.794818822	6.663390173	13.88308544	654	61.51799027	55.51010556	61.35756966	1.072408667	1.199799367	4.499677599	665	20.00057777	17.12009147	22.93030008	39.18670164	17.03857515	34.39454681	675	2.75	2.375	2.125	3.375	2.375	2	3	1.75	1.75	2.875	2.875	2.625	8	7	8	ja	nein		nein	nein	nein
165	5.731829803	5.611696887	4.428739037	9.251054063	2.918468552	0.711859995	683	0.66021898	0.424904208	0.177598095	20.50632102	81.99111618	117.2346207	654	13.29959477	7.006866532	0.857539858	32.65431196	3.34186061	59.2047697	665	17.42103246	12.0854404	11.71884972	23.65119169	10.21247588	45.44328871	675	2.25	1.5	1.5	3.5	2.75	1.875	3.375	3	2.25	3.625	3.5	2.25	6	8	3	nein	nein	positiv	nein	nein	nein
166	NA	NA	NA	NA	NA	NA	NA	3.005287337	3.094089292	2.902726537	0.178416681	15.56151184	15.12001973	654	NA	18.20217667	9.191997135	NA	4.067245203	41.93873277	665	33.75551484		NA	16.04890789	NA	NA	675	2.875	2	2	3	2.125	2.125	3	2.125	2	2.875	2.25	2	5	8	4	ja	nein	negativ	nein	nein	nein
167	2.608598338	2.25927753	2.161414691	10.14079644	5.54660927	12.00686127	683	0.408613325	0.310421058	0.373537093	33.70837753	6.897992895	49.87575413	654	NA	NA	NA	NA	NA	NA	665	4.500087224	3.027662169	2.859286958	62.02970944	23.17139258	21.13799169	675	2.875	1.125	1.75	3.125	1.125	1.375	3.25	1.25	1.375	3.25	1.125	1.75	5	9	3	nein	nein		nein	nein	nein
168	3.097731419	2.560684479	2.555622076	10.89461752	9.521452445	0.544672404	683	0.415934657	0.350399725	0.386971679	115.7562924	50.58186432	24.26572408	654	NA	NA	NA	NA	NA	NA	665	11.44665252	10.15587916	8.759009175	2.692207495	0.485488191	12.31748967	675	3	2.875	2.375	3.125	2.125	1.75	3.25	2.5	2	3.875	3.125	1.75	4	7	7	nein	nein		nein	nein	ja
169	4.692925193	5.110966687	4.670865385	6.813054902	4.230637897	7.685242883	683	3.239448509	3.66279462	2.730141122	24.93416213	12.40279097	0.918891637	654	135.5290917	137.0336077	143.7016819	2.906776569	3.49553363	1.056960012	665	16.90411615	14.65036032	13.85461932	18.28288716	25.86301456	41.4629072	675	2.375	2.125	2.625	2.875	2.875	2	2.625	2.875	2.375	2.625	2.75	2.5	7	8	4	nein	nein		nein	ja	nein
170	2.571912552	2.0814254	1.465223405	4.295079425	2.069798716	9.132129651	683	0.622886992	0.492126529	0.695075027	35.33649856	53.80449434	23.14558456	654	10.71550621	3.459657138	1.328743031	23.93608276	6.550671754	6.922730547	665	11.38408233	4.078242471	6.696895555	21.38190243	54.90763327	39.05746399	675	2.625	2.5	2.375	2.875	2.625	2	3	2.875	2.25	3.25	2	1.5	6	9	4	nein	ja	positiv	nein	ja	nein
171	3.478373983	3.19569803	2.187096192	2.649673068	23.04746222	14.53078238	683	1.678155109	1.257246132	1.248982487	60.31983565	19.6896176	5.119957065	654	21.77787809	13.32303683	3.737028403	5.315913508	11.59955951	35.56661864	665	20.02498774	14.90680896	12.74126471	12.39967598	18.87564528	1.709179929	675	2	2	2.25	3.375	2.25	1.625	2.875	2.875	2.125	2.625	3.625	2.75	8	7	>24	nein	nein		nein	ja	nein
172	1.619975519	1.651732188	1.684454703	2.55142837	1.079493639	5.29599195	683	0.473889436	1.674396492	1.568203203	37.6221694	2.690823907	3.487798852	654	30.1948319	36.79057348	42.29101882	2.499441628	3.843937295	4.494241625	665	17.84973965	19.04398009	20.13957569	9.227842976	10.90594238	28.35894796	675	2.125	3	3.125	3.125	2	1.5	2.375	2.75	2.375	2.375	3.125	3.125	7	7	4	nein	nein		nein	nein	nein
173	4.949106459	3.871836335	3.807987527	9.466324791	1.692750536	2.927507505	683	0.367159161	0.407698198	0.318165839	34.40396078	18.03278753	37.91377645	654	20.95256016	13.45778743	12.68919679	16.52416284	17.77643858	11.76333793	665	5.064047507	3.56386399	4.055640542	68.58414484	61.91735161	7.441071454	675	2.875	2.625	2.375	2.75	2.75	2.25	2.875	3	2.5	2.875	2.625	2.25	5	7	5	ja	nein	negativ	nein	nein	nein
174	3.403645337	2.70609899	2.122610155	2.353639907	2.332825364	6.0945907	683	2.492815113	2.202363925	2.677345605	15.04866694	5.548629949	4.258711495	654	120.3948107	114.1750044	123.8520005	5.393027265	6.275166365	2.765386144	665	13.0595478	10.27320191	11.34890327	13.80775542	16.82489467	12.50244276	675	2.625	2.5	2.125	2.25	2.5	2	2.25	2.5	2.125	2.25	3	2.125	6	9	6	ja	nein		nein	nein	nein
175	2.944790862	2.355592641	2.049664005	10.03969023	8.129531782	6.274034431	683	0.980738772	0.711044491	0.772515317	30.89722992	27.47773263	6.893330989	654	4.605608878	NA	NA	0.522856735	NA	NA	665	6.478283787	4.951699387	2.900729172	43.15884661	14.77571335	58.10012376	675	2.875	2.875	2.375	3.25	1.75	1.75	3	2.375	1.75	3.125	3.125	2.125	5	9	5	ja	nein	positiv	nein	nein	nein
176	2.391919478	2.561496288	2.102760689	6.538020097	5.838674657	6.081098333	683	0.41780913	0.439249211	0.424081952	28.09105455	60.35633509	27.12633091	654	NA	NA	NA	NA	NA	NA	665	6.292739239	7.80067444	7.674995713	19.97332883	30.66347674	1.933552481	675	2.625	2.375	2.5	3.125	2.125	1.5	3.5	1.75	1.75	3	2.125	1.875	7	8	15	ja	nein		nein	nein	nein
177	3.878355905	2.819412886	2.400591205	0.607820754	1.876931599	4.513119648	683	1.139387993	1.195138337	0.502260459	47.60274909	7.293488577	2.087327192	654	7.032867246	2.65922975	3.356874753	8.583464769	8.377173606	21.25931193	665	7.850958193	8.904872533	5.272817376	5.431243751	46.25842845	11.54464878	675	3	2.75	1.75	3.375	2.5	1.5	3.375	3	1.875	3.375	2.875	1.875	5	7	2	nein	nein		ja	nein	nein
178	1.971656726	1.801256168	1.875415745	4.627277489	7.62036834	0.959412375	683	0.927218236	0.542856096	0.539356651	20.37476453	31.48124633	42.73832597	654	0.976019505	NA	NA	NA	NA	NA	665	6.87140283	5.425356108	4.126382587	11.89645066	39.43671291	63.42525803	675	2.875	3	2.5	2.75	3.125	2.375	2.625	3.25	2.5	3	3.375	2.375	5	10	3	nein	nein	positiv	nein	nein	nein
179	3.67296937	2.989383798	2.370778023	2.625766206	5.081601843	8.801089489	683	0.876083148	0.844155565	0.948627348	18.96377933	1.20370181	7.47105271	654	3.601069542	3.99510794	7.125385285	47.75457021	11.37333126	35.75908463	665	10.02302238	17.04950892	13.81848569	94.4101047	1.770413314	7.838144423	675	1.625	2.5	3.75	2.5	2.75	2.625	2.75	3	2.625	2.375	2.875	3.125	6	8	3	ja	nein	negativ	nein	nein	nein
180	NA	NA	NA	NA	NA	NA	NA	1.435033517	0.580926881	0.514517049	3.299896846	52.28696564	97.16718591	654	16.81890367	12.02842666	6.88763069	13.94435093	3.20908577	54.48774581	665	10.85477535	7.05381035	2.185721878	62.37908443	28.74400262	93.33532877	675	3.125	2.375	2.125	3.125	1.625	1.75	3.875	1.375	1.375	3.875	1.875	1.375	7	9	2	ja	ja		nein	nein	nein
181	1.975082569	1.402055604	1.29871575	4.137488024	6.577278649	2.118542706	684		NA	1.638863934		NA	4.108327811	654	68.51106605	59.97535292	60.43141732	3.148119529	1.503535115	15.88432413	665	12.99579235	8.334795465	8.88528302	9.094883861	31.33722666	14.78967491	675	3.625	1.875	1.375	3.25	2.125	1.5	3.25	1.875	1.625	3.25	2	1.75	5	6	5	nein	ja		nein	nein	nein
182	3.126974799	2.568931356	1.894199267	3.943071135	1.547503355	8.420301943	684	1.750341996	1.410353176	0.999340402	1.473965428	6.818802287	36.34405507	654	49.19852451	11.57279305	8.402727488	1.024718532	0.495919596	13.59622271	665	18.31466359	15.89581032	12.12313651	1.457614376	17.41332032	3.073765435	675	2.75	2.875	1.25	1.875	3	1.875	1.25	3.5	2.75	1.25	3.25	2.5	7	8	6	ja	nein		nein	nein	nein
183	5.423541145	6.776087159	5.963040119	0.592193208	7.184370365	2.050780401	684	3.06011624	1.916476433	3.72726309	6.468388004	63.2487654	1.978664813	654	227.4495374	256.7715808	252.0745293	0.60874922	5.501800736	0.880220867	665	21.03085095	13.18182761	11.8422835	28.26919197	8.665954473	0.598821054	675	2.125	2	2	2.625	2.125	2.125	3	2	2	2.25	2	2.25	9	8	6	nein	nein		nein	nein	nein
201	3.096136781	2.515847461	1.997258499	7.626551361	11.21793392	0.154370059	684	0.866599165	0.917913202	0.639238406	60.78199936	72.78734003	95.49610461	654	31.59646112	28.93217471	20.88429896	2.583001921	14.06945586	6.191134135	666	14.71232789	12.27999858	11.03511197	39.02556673	24.11668416	26.77135513	678	2.625	1.875	1.875	2.75	2.5	3	2.75	2.625	2.25	2.5	2.75	3	5	7	4	ja	nein		nein	nein	nein
202	NA	NA	NA	NA	NA	NA	NA	0.217464586	0.244598477	NA	130.9760618	75.09947901	NA	654	NA	NA	NA	NA	NA	NA	NA	NA		4.925556669	NA	NA	11.42912267	678	3.125	1.625	1.25	3	2.375	1.75	3	2.875	2	3	2.875	2	7	9	7	nein	nein		nein	nein	nein
203	NA	NA	NA	NA	NA	NA	NA		NA	NA		NA	NA	660	31.173054	21.76643511	23.57930544	3.009616655	14.21676999	7.719990296	666	17.66468676		NA	0.094076048	NA	NA	678	3	1.75	1.5	2.625	2.375	1.5	3.125	2.375	1.75	3.125	3	1.75	5	8	3	nein	nein	positiv	nein	nein	nein
204	2.595837629	1.785851913	1.672209648	1.566019492	3.596534212	14.97395517	684	1.246057621	1.026936398	0.977753008	8.79973079	54.1202014	21.65528701	660	21.98469593	14.66090417	12.54213809	22.70727389	12.11834517	7.846929308	666	10.97936286	6.440425928	7.110035388	3.063669439	10.63595824	28.90373444	678	2.625	2.25	2.375	2.5	3.125	3	2.75	2.625	2.75	2.375	2.625	2.625	9	7	5	nein	nein	negativ	nein	nein	nein
205	NA	NA	NA	NA	NA	NA	NA	1.766743758	1.792701238	1.39760882	4.313022347	13.64982811	29.66221818	660	27.25345354	24.95534724	21.18143198	7.255495457	1.220685259	3.181238828	666	16.26327514	18.21526497	17.21747175	6.113910795	2.339402973	35.75439902	678	3.25	2.25	1.5	3	1.75	1.5	3	3	2.125	3.25	3.5	2.25	7	7	6	nein	nein		nein	nein	nein
206	4.115434595	3.772987277	3.236889049	5.627025258	1.358946958	2.578159679	684	0.769571937	0.301817614	0.097036103	20.02351895	39.2297149	131.9476489	660	13.72395738	12.42963151	9.091699552	2.951860665	3.42165997	22.99174641	666	8.245676508	7.97719834	7.838304379	8.327390042	49.41828202	0.262966065	678	3	1.5	1.25	2.125	2.75	2.125	2.875	2	1.875	2.625	3	2.25	6	7	5	ja	nein	negativ	nein	nein	nein
207	1.854725502	1.426091402	1.170894233	2.265893509	5.766312636	3.957146311	684	1.539026253	1.305851027	1.09501912	6.693573253	15.10888961	0.310990418	660	51.85394578	54.39386931	49.14924963	1.559933844	1.212875022	4.991069471	666	17.01398924	10.70763153	11.28919756	26.75390054	1.992992771	16.17221022	678	3	2.375	1.75	2.75	2.75	2.375	2.875	3	2.25	2.625	2.75	2.75	4	9	3	nein	nein	positiv	nein	nein	nein
208	4.40061825	2.686983721	2.351270633	4.760597356	5.201658028	5.632120996	684	0.502638443	0.353838581	0.260140906	101.7043856	110.7580494	2.011351555	660	15.5532987	10.560153	12.95404838	5.847491114	25.33730596	3.378836597	666	13.13432775	10.40418954	8.269824103	24.79080694	17.64441297	25.00649379	678	3.375	2.125	1.75	3.125	2	1.75	3.25	1.75	1.875	2.625	2.125	1.625	8	9	7	nein	nein		ja	ja	nein
209	NA	NA	NA	NA	NA	NA	NA	1.073366613	1.090683883	NA	15.36091431	17.51001993	NA	660	40.80226777	29.86986639	22.15899407	1.782853261	7.41080673	3.197112583	666	14.41952403		NA	1.283330339	NA	NA	678	2.5	2.25	1.5	2	2.75	2.625	3	3	2	3.125	3	2	7	7	6	ja	nein		nein	nein	nein
210	2.142136035	1.498832802	1.973716895	4.106893025	8.157096814	9.02718695	684	1.913575716	1.401936799	1.050270424	18.78576311	36.76504003	31.0892981	660	57.63321482	44.05362655	31.47633216	6.311633236	0.384719087	3.59226228	666	14.01947671	7.814468081	8.725984216	4.872223955	17.62720242	37.90817055	678	3	1.25	1	2.875	2.125	1.125	3.5	2.25	1.75	3.625	1.75	1.25	9	8	8	nein	nein	negativ	nein	nein	nein
211	NA	NA	NA	NA	NA	NA	NA	1.235377958	1.41765369	0.724683457	37.59225064	18.82144401	9.754512823	660	37.34723895	12.43468003	10.82647886	3.259792102	1.302016892	14.29535034	666	13.58076056	10.43478151	9.158868129	8.815593832	31.93093896	66.18414797	678	2.625	1.875	1.875	2.875	3	2.5	3.25	2.25	2	3.125	3.125	2.625	7	9	7	nein	nein	negativ	nein	ja	nein
212	NA	NA	NA	NA	NA	NA	NA	0.840252896	0.712239112	0.854370275	6.457708456	6.759011881	6.517895086	660	11.66577813	8.608628744	9.124756507	2.692410528	4.217232277	9.47596405	666	6.945011197	8.411744557	11.32240498	18.04608483	5.906963534	49.08051904	678	3	2	1.5	3.125	2.625	2	2.875	2.125	1.75	2.75	2.375	2	5	7	3	nein	nein		ja	nein	nein
213	3.48630465	3.017448777	2.488016527	8.365256008	4.317927921	7.399625623	684	0.424195808	0.40019943	0.04095506	38.97101855	70.34956682	0	660	7.976855251	4.568970853	6.407713255	1.355404043	27.77956927	13.04827753	666	3.528026287	3.389520192	2.905897853	25.32331601	4.588134864	19.15414795	678	3.625	1	1	3.625	1.25	1.375	3.75	1	1.125	3.75	1.25	1.375	8	8	6	ja	nein	positiv	nein	nein	nein
214	1.738268111	1.589539063	1.493557457	0.151553087	7.492436406	0.917666235	684	0.435983393	NA	NA	24.06556632	NA	NA	660	9.228709066	4.99535904	5.768703476	36.81800818	21.23742105	17.26260367	666	8.310396777	6.787732201	6.572863567	6.779518165	23.20403344	14.61543081	678	2.875	1.5	1.125	3	2.625	2.375	2.25	1.875	1.75	2	1.75	2.125	9	6	4	ja	nein		nein	nein	nein
215	NA	NA	NA	NA	NA	NA	NA	0.62889455	0.563037489	0.496914284	27.27966151	76.301923	14.89005679	660	49.86149463	18.15106051	13.94698928	7.594305944	0.76194095	4.582009808	666	14.40559645	12.05588207	NA	3.597492253	12.50308343	NA	678	3.375	2.375	1.375	2.875	1.875	1.75	3.25	2.625	1.875	2.625	2.75	2.125	9	6	9	ja	nein	positiv	nein	nein	nein
216	NA	NA	NA	NA	NA	NA	NA		NA	NA		NA	NA	660	7.046692937	8.361741501	7.406554024	0.717090599	17.87409877	3.008606783	666	5.229546513	6.462435121	5.227998675	11.83472467	33.23822004	3.656870319	678	3	1.75	1.125	3.25	3.125	1.75	2.75	2.75	1.875	3.125	2.875	2.125	8	8	7	nein	nein	positiv	nein	nein	nein
217	1.80988677	2.342883438	4.286473064	8.485342243	15.59282011	12.60041931	684	0.383370979	0.145700083	0.369181142	45.24420702	129.4879827	0	660	18.35587698	9.565188698	8.141057802	0.612079393	5.130829983	11.47360656	666	6.124514631	8.559322472	11.96408002	34.71301069	10.41530718	0.194179367	678	3	2.125	1.75	3	1.625	1.875	2.625	2.75	1.75	2	2.625	2.125	6	7	4	nein	nein		nein	nein	nein
218	2.881458573	2.298165903	1.926327728	4.281337468	4.786063408	6.051648689	684	0.779275661	0.444240004	0.580352354	35.4407926	27.50505184	112.4259481	660	10.40969724	7.076153016	7.428986919	4.832286448	28.00163816	1.347715817	666	11.05456117	12.44220978	9.884164498	15.91668818	0.188019961	2.599527062	678	3.625	2.625	1.5	3.75	1.625	1.5	3.75	2.25	1.5	3.75	3	1.5	4	8	2	nein	nein	positiv	nein	nein	nein
219	2.272365911	1.815781537	1.901986231	4.39635432	13.66239226	2.767514457	684	0.145919682	0.294937992	NA	114.9734836	22.41917823	NA	660	10.67005271	5.794966475	5.173652584	8.417764022	7.183611905	1.34661394	666	6.853729023	5.677300428	3.63882082	25.74533745	8.434053403	39.07705766	678	3.5	1.75	1.25	3.75	2	1.375	3.625	1.875	1.125	3.75	2.125	1.25	6	11	5	ja	nein		ja	nein	nein
220	NA	NA	NA	NA	NA	NA	NA	0.276351281	0.429184601	0.289334967	0	85.83685511	13.52068279	660	7.566702837	8.153366144	NA	9.129693045	15.20024785	NA	666	NA		NA	NA	NA	NA		3	1.875	1.625	3.375	3.125	2.125	2.75	2.625	1.625	3.25	3.125	1.875	8	7	6	nein	nein	negativ	ja	nein	nein
221	1.959032023	1.839660636	1.591756476	5.504783787	17.43742958	11.54639939	684		0.420550192	0.185639457		39.07380637	0	660	6.261826863	5.870003151	5.321141176	29.66580749	10.79545718	57.66252045	666	6.892849101	6.00454695	6.499497665	8.672752444	22.8935566	17.8025477	678	4	2.5	1.375	3.75	2.625	1.5	4	3	1.25	4	3.375	1.875	8	6	5	nein	ja	positiv	nein	nein	nein
222	2.126675751	1.709966748	1.647235902	0.242603357	0.291733403	5.600976482	684	0.526122496	0.113383847	0.245150494	95.11666832	55.55728241	54.81808824	660	18.91296889	15.39881623	15.41437712	3.351901626	0.360828392	22.94956091	666	15.35585713	12.50879673	11.30737368	8.97868568	40.71722005	2.126036978	678	3.625	2.25	2	2.875	2.5	2.5	3.5	2.25	1.75	3.5	3.125	2.25	10	6	6	ja	nein	negativ	ja	ja	nein
223	2.877655704	2.34209545	2.030818146	12.91184337	5.30218417	NA	684	0.420309965	0.252397262	0.465574039	8.021390442	103.3146895	23.89784932	660	15.16421599	10.89044398	10.97124931	3.765954839	1.987377323	1.161969233	666	14.9619104	13.54920802	12.03398158	21.66021896	10.28242692	12.10938088	678	3	2.375	2	3.125	2.625	2.75	3	3	2.25	2.5	3.125	2.75	9	7	8	ja	nein	negativ	nein	nein	nein
224	NA	NA	NA	NA	NA	NA	NA	2.609287183	1.217793945	1.67522072	15.55848628	53.25587319	11.03839873	660	36.08790849	25.44005045	25.9983579	15.55846456	3.668486165	2.724586361	666	NA	13.48505753	12.01274377	NA	31.5458767	2.407453303	678	3	1.625	1.25	2.875	3.625	2.125	2.75	2.375	1.75	2.625	4	2.25	16	6	15	nein	nein	negativ	nein	nein	nein
225	1.196712124	1.295821083	1.71382553	1.060557703	3.272467504	5.177648746	684	0.096620081	0.342031938	0.09863505	87.16320609	8.714116383	9.869528178	660	8.377139083	9.025057929	6.281390339	24.13938768	4.457011981	3.122814389	666	13.1857567	11.69278612	13.40415163	33.09614855	19.6944942	34.89179667	678	2.75	2.25	1.875	3	2.75	2.375	3.375	2.75	2.25	2.875	3.25	2.25	8	8	8	nein	nein		nein	nein	nein
226	NA	NA	NA	NA	NA	NA	NA	2.954444871	2.161379111	1.749050768	4.927668432	3.970155636	1.678991061	660	70.39794039	54.92118659	54.00539667	5.586706692	0.91068514	0.742649385	666	NA	7.57771861	7.078435555	NA	0.32429532	1.325063506	678	3.25	1.5	1.25	2.875	1.875	1.75	3.25	2	1.75	3.375	2.25	1.5	9	6	9	ja	nein		nein	nein	ja
227	0.938273746	0.796905257	0.728544579	11.35947014	9.327552104	6.534443679	684	0.536376132	0.415955009	0.002597007	79.80700105	4.384991654	0	660	8.309007157	8.345069159	6.799959441	17.19585415	38.50258271	7.168470273	666	5.175577416	4.686930222	5.294681691	22.9919333	13.3736184	13.04454895	678	2.75	2	1.875	3	2.25	1.875	3	2.125	2.25	2.75	2.25	2.125	8	7	8	nein	ja	positiv	ja	nein	nein
228	2.234367878	1.76707445	1.557441048	4.937966006	2.140183177	1.381557405	684	0.562496125	0.147386355	0.559924938	43.04082171	97.86269904	0	660	14.93663951	13.72398563	11.09645916	1.966690464	14.35918479	11.71459205	666	5.849399211	7.889988738	7.206070551	25.44540869	0.340219745	5.163504917	678	3.25	2	2	2.875	2.625	1.75	2.5	2.875	2.25	2.5	2.875	2.625	9	7	8	nein	nein	negativ	ja	nein	nein
229	NA	NA	NA	NA	NA	NA	NA	0.788806016	1.047295618	0.890157073	28.84696041	31.18052329	6.010118028	660	61.94228862	23.04978352	29.89374588	2.160592798	6.357282515	6.027956388	666	10.52080266		NA	17.69639406	NA	NA	678	3.375	1.625	1.375	3.625	1.75	1.5	3.625	1.875	1.875	3.625	2.375	2	6	9	5	ja	nein		nein	ja	nein
230	NA	NA	NA	NA	NA	NA	NA	0.693701514	0.593215791	NA	41.32085473	38.85397777	NA	660	NA	14.37439786	22.15385725	NA	4.801693418	5.775117948	666	NA		NA	NA	NA	NA		3.375	1.875	1.125	3.125	2.75	1.625	3.125	2	1.375	3.375	3	1.875	5	7	4	ja	nein	positiv	nein	nein	nein
231	NA	NA	NA	NA	NA	NA	NA	1.281183248	1.238326639	0.961864764	10.05925402	17.90756015	141.4213562	661	10.20381627	8.508061637	6.231214847	14.77829481	12.6431683	5.028939762	676	9.956063709	9.835308082	5.839435402	1.903699984	58.85313299	2.043007201	679	3.75	1.625	1.125	3.375	1.625	1.875	3.25	2	1.75	3	2.25	1.875	5	8	4	ja	nein		nein	nein	nein
232	2.454312371	2.230916536	2.095981618	5.736288795	2.792557877	2.991937743	684	0.055589516	0.414046164	0.089184894	141.4213562	3.779880632	94.99340443	661	8.820096588	7.522546672	7.516622179	16.37953748	18.91905988	20.72216526	676	4.874114796	4.775439537	7.295348686	0.747924617	15.22500333	17.48017599	679	3	3	1.625	2.875	3	2	3	2.875	1.75	2.625	3	1.875	6	6	5	ja	nein		nein	nein	nein
233	3.047209475	2.275923725	2.042759637	1.189208955	9.417438959	9.017521174	684	0.351209462	0.522754045	0.309463123	74.928577	88.80541489	89.65231422	661	9.291910487	5.894946727	3.535234848	34.10459843	31.18041428	44.95990657	676	8.913083951	5.928793186	3.959327962	12.05062925	14.84346962	5.802944145	679	2.375	2.75	2.75	2.125	2.875	2.75	2.25	2.875	3	2.125	2.625	2.875	6	6	7	nein	nein	negativ	nein	ja	nein
234	NA	NA	NA	NA	NA	NA	NA	0.500371827	0.114473806	0.098047742	70.08799579	141.4213562	58.39738461	661	5.990665221	5.073082443	3.464950864	8.623166436	0.383878186	49.08926712	676	8.333084013	6.814473583	6.737413303	2.488759836	9.471625938	14.9186775	679	3.375	2.125	1.75	3.375	2.75	1.875	3	2.875	1.875	3.125	2.75	1.75	6	7	5	nein	nein		nein	nein	nein
235	2.532620371	1.804769398	2.16824691	10.52821656	9.126233553	6.601386973	684	1.815900546	2.554147288	2.053270547	47.86000805	26.33710846	19.46387882	661	7.896600517	8.481314995	8.842534747	22.97164818	21.80453979	19.48240356	676	17.74807999	18.33157194	23.03232063	8.489955398	18.30215172	24.21510904	679	2.625	2.75	2.375	2.25	2.625	2.5	2.75	2.5	2.625	2.875	2.875	2.5	7	10	6	nein	nein	positiv	ja	nein	nein
236	0.791913304	0.687593559	0.57812591	4.387982558	6.993573941	2.5039297	684	0.576095695	0.574623503	0.688708432	42.19945982	51.55405943	66.77379577	661	56.52282072	48.15643566	53.68710551	0.425574861	9.833345839	10.64531135	676	11.40469458	12.29883896	8.627442274	8.866201523	12.37332726	10.95179245	679	3.125	2.25	1.5	3.25	2.375	1.875	3.125	2.25	1.5	3.25	2.125	1.375	8	7	5	nein	nein		nein	nein	nein
237	1.361818359	2.51999668	1.727810787	3.9692042	67.53627034	48.11775585	684	0.193255472	0.008136984	0.099134765	40.77328109	141.4213562	1.352493151	661	6.506230767	6.778125434	4.831588173	24.57007961	14.81382063	15.37100111	676	6.721720545	6.500636797	9.254339987	19.03146023	15.46895961	13.02297246	679	3.25	2	1.375	3.125	1.625	1.5	3	1.875	1.5	3	2	1.75	7	9	5	ja	nein		nein	ja	nein
238	NA	NA	NA	NA	NA	NA	NA	3.158577219	1.961304265	1.559554325	23.19037508	50.93566998	0.969912312	661	136.8983496	124.1144009	NA	4.474984886	5.695849815	NA	676	NA		NA	NA	NA	NA		2.875	1.125	1.125	2	1.375	1.625	2.75	2	1.625	3.375	3.375	1.875	9	6	4	nein	nein	negativ	nein	nein	nein
239	1.617626431	1.681038974	1.838126576	3.143320359	0.194525227	3.778643843	684	0.259251085	0.422204097	0.524332032	51.32822171	32.62816139	11.67079169	661	9.629502669	7.030578288	5.403404164	3.201526476	3.419756993	23.81250765	676	9.754923121	9.034316461	11.62750577	18.01052655	1.609715346	1.793904305	679	2.75	1	1	3.5	1.75	1.625	3.375	1.625	1.375	3.625	1.125	1.25	6	8	5	ja	nein		nein	nein	nein
240	2.018987105	1.905877004	1.709482907	6.072928892	9.692636601	6.263824716	684	0.718688002	0.355559533	0.308982837	66.98830161	134.6894055	20.92154784	661	13.13316709	11.06582243	10.9473249	2.754845848	4.321636426	5.747121174	676	9.069286274	9.80608015	9.12765894	5.347622431	0.678794758	37.91370067	679	2.625	1.75	1.75	3.25	2.625	2	3	2.25	1.625	3.125	2.75	2.375	8	7	3	ja	nein	positiv	nein	nein	nein
251	1.66128788	1.61599771	1.624820694	1.575610059	7.573358689	4.66737668	684	0	0.22456747	0.075583972		141.4213562	114.5866481	661	26.50762618	20.53070116	22.54509898	4.89056991	15.5355756	13.02505223	676	5.640057903	2.766858275	3.604940169	32.65492198	30.60498622	25.71099951	679	2.125	1.75	1.75	1.875	3	2.5	2.375	1.875	1.625	2.75	2.75	2	9	8	9	ja	nein	positiv	nein	nein	nein
252	1.780763083	1.334530324	1.333658365	0.534060629	9.453179137	0.131853643	684	1.757068975	0.584930423	0.468140081	28.36554986	19.29012636	9.490122781	661	36.36152275	23.78928325	17.29486538	8.26099794	3.858079764	14.13144898	676	15.25787433	11.3103345	10.12989142	1.660731734	11.17368974	22.04791211	679	3	3.5	2.375	3.375	3.125	2.125	3.75	2.625	2	2.375	3.875	3.5	10	3	10	nein	nein		nein	nein	nein
253	NA	NA	NA	NA	NA	NA	NA	1.105046816	0.670953752	0.637271547	2.078199389	4.950309191	39.93967991	661	NA	40.82905801	30.84552136	NA	11.22827842	7.417027905	676	NA		11.99348389	NA	NA	16.78786926	679	2.25	1.25	2	3	2.125	1.625	2.125	2.875	2.625	2	2.75	3	8	8	9	ja	nein		nein	nein	nein
254	NA	NA	NA	NA	NA	NA	NA	0.175303623	0.574506581	0.046175923	26.64721547	29.2794432	30.41029645	661	15.98334342	18.19215038	9.594543023	9.921727192	3.128437563	23.88906894	676	5.589414934		4.304999758	17.77451056	NA	1.54431476	679	3.125	1.375	1.25	3.375	1.875	1.25	3	1.875	1.5	3.125	3.375	2	9	7	7	ja	nein		nein	nein	nein
255	NA	NA	NA	NA	NA	NA	NA	0.049825368	0.283008321	0.000254099	141.4213562	72.67979594	141.4213562	661	7.267292522	4.878486422	4.391850268	36.77349531	23.31051887	30.83346859	676	NA	4.092704652	5.418034929	NA	24.93886262	39.18726473	679	2.375	2	1.75	2.75	2	1.625	2.25	2.125	2.25	2.75	2.375	1.875	5	8	4	nein	nein		ja	nein	nein
256	2.404716124	1.925365526	1.986465734	0.843886052	5.926632944	0.847538626	685	0.002374939	0	0	141.4213562	NA	NA	661	13.1170823	9.754713569	8.160217314	4.656989812	22.17115169	9.956138455	676	4.427330862	2.688555525	2.499011522	85.66939792	31.43368273	17.82499152	679	3	2.75	2.25	2.875	2.75	2.375	2.75	3.375	2.875	2.625	3.75	3.125	8	6	8	nein	ja		nein	ja	ja
257	2.050662689	2.175165234	1.563307657	5.724384005	5.288651546	0.41736489	685	0.274906401	0.317231158	0.282844605	0.603820711	22.11051457	135.9719378	661	10.78819136	15.14344153	10.93375483	9.819447671	12.09935995	14.85633969	676	10.71721538	11.58141883	10.01628798	19.60976049	45.88524182	9.711294426	679	3.125	2	2	3.25	2.125	2	3	2.5	2.25	3	2.5	2.375	7	8	7	nein	nein		nein	nein	nein
258	NA	NA	NA	NA	NA	NA	NA		NA	NA		NA	NA	661	10.08614738	11.84210353	10.42608383	23.30529375	16.5016735	13.14652471	676	NA		NA	NA	NA	NA		2.875	2.25	2	2.875	2.75	2.375	3.125	2.375	2.125	3	2.625	2.125	6	9	4	nein	nein		nein	nein	nein
259	NA	NA	NA	NA	NA	NA	NA		NA	NA		NA	NA	661	78.63637298	41.79274045	33.8900612	4.867751541	0.86392652	10.93162164	676	NA		NA	NA	NA	NA		2.5	3.125	3.125	1.75	3	3	2.625	2.875	3	2.5	2.875	3.25	6	8	5	ja	nein		nein	ja	nein
260	NA	NA	NA	NA	NA	NA	NA		NA	NA		NA	NA	661	29.15913713	27.25576205	34.1393384	7.350886086	6.038146498	1.009777324	676	NA		NA	NA	NA	NA		3.75	1.5	1.5	3.375	1.375	1.375	3.75	1.75	1.5	3.625	2.5	1.625	8	6	8	ja	nein	positiv	nein	nein	nein
261	NA	NA	NA	NA	NA	NA	NA	2.106937199	1.209497629	1.091731177	15.20273797	9.784258974	25.62496354	661	16.99802391	9.398104711	9.85701414	21.18445096	5.78866176	15.13068709	676	17.5507108	15.35840139	17.10715732	3.155149336	21.27331178	6.068682981	679	2.25	2	1.75	2.875	2.5	1.875	2.75	2.625	2	2.5	2.75	2.5	7	7	3	ja	nein	negativ	nein	nein	nein
262	NA	NA	NA	NA	NA	NA	NA		NA	NA		NA	NA	661	52.01684931	36.34724165	NA	9.288173494	15.3885327	NA	676	10.43243055		NA	14.28168945	NA	NA	679	2.875	2.25	2	2.5	2.875	2.875	3	2	2	3	2	2	5	6	5	nein	nein	negativ	nein	nein	nein
263	NA	NA	NA	NA	NA	NA	NA		NA	NA		NA	NA	661	16.46523022	12.76117774	13.87244374	10.3206081	1.982063893	21.02357658	676	NA		NA	NA	NA	NA		3	2.625	2.125	2.375	2.75	2	3	2.875	2.125	3	3.375	2	8	7	7	ja	nein	negativ	nein	nein	nein
264	NA	1.455387434	1.233807701	NA	2.55489304	3.953077642	685	0.82359553	0.270352573	0.209490291	9.869020137	107.167265	75.30592643	661	13.99783675	10.57251092	9.023373325	13.25753844	14.13024002	10.01087867	676	10.03700936	14.12204821	11.7766693	6.93350261	6.493795509	1.039767448	679	3.5	2	1.125	3.5	1.5	1.125	3.625	1.75	1.25	3.5	1.75	1.25	7	7	6	ja	nein		nein	nein	nein
265	5.261847713	2.927776874	2.329988267	5.959787446	4.547535049	8.456580146	685	1.196748911	1.073174831	0.568533779	16.18637283	14.07120197	44.72745608	661	17.29070269	18.52245908	8.621437047	17.03964156	0.045288282	8.975796542	676	26.65356513	25.41762786	20.66290236	5.49182153	3.732584122	1.104072125	679	2.875	3	2.625	2.875	3	2.25	3.125	2.875	2.375	3.125	3.25	2	4	6	3	nein	nein		nein	nein	nein
266	NA	NA	NA	NA	NA	NA	NA	0	0.203014534	0.057316522		43.43934905	141.4213562	661	10.40331569	8.129921791	8.728595524	17.38188242	12.93722336	7.934928996	676	11.26233877	12.02032021	7.729300931	12.07195191	32.29610737	6.563892481	679	2	2.375	3.375	2.375	2.125	1.875	2.125	2	2.5	2.625	3	3	8	7	7	nein	nein	negativ	nein	nein	nein
267	NA	NA	NA	NA	NA	NA	NA	1.38050403	1.010221464	1.039756345	44.69511679	59.2645161	14.61282542	661	18.04857509	8.402447258	19.54189659	6.981783611	4.80789392	6.597753908	676	NA		NA	NA	NA	NA		3.125	1.75	1.625	3.375	1.25	1.25	3.125	2.25	2	2.625	2.75	2.125	9	7	2	ja	nein		nein	nein	nein
268	2.744629629	2.19912904	1.871522284	6.442045164	6.6649621	0.728364025	685	1.226866263	1.090215218	0.738052183	18.87873993	3.739513627	30.22200737	661	19.33740694	8.713684649	11.42056054	28.35891474	7.077566084	7.564199864	676	25.33543588	18.03985319	22.58139681	2.125622408	6.457352098	2.212328729	679	2.875	1	1.25	3.125	1.625	1.375	3.375	1.5	1.375	3.5	2.375	1.375	8	7	7	ja	nein		nein	nein	nein
269	1.802646794	1.240369585	1.103530748	3.893463906	11.59581873	18.20819464	685	1.97961337	2.294691127	2.395298698	0.1234565	3.225753383	1.960981131	661	40.84556723	42.77426432	30.27726881	0.775537533	2.94343049	10.65402299	676	21.4386587	16.43506093	18.01023488	5.400224988	17.48533417	8.555116592	679	3.125	2.25	1.875	3.125	2.75	1.875	3	1.25	1.25	3.375	2.625	1.875	10	3	8	nein	nein	negativ	ja	ja	nein
270	NA	NA	NA	NA	NA	NA	NA	1.400421352	0.557375553	0.695622066	33.11005961	41.24442438	46.18267936	662	53.35625748	27.17157005	NA	4.000961171	9.939241312	NA	676	NA		NA	NA	NA	NA		2.75	2.125	2	2.5	2.25	2.375	2.75	2	2	2.875	2.75	2	9	7	8	nein	nein		ja	nein	nein
271	0.77829078	0.569031704	0.523446429	4.992505873	20.67328738	1.660485189	685	0.291878207	0.181612127	0.032889344	90.12785402	35.09931103	0	662	8.414308352	4.838673517	4.601059281	11.57227543	42.94174659	13.03950538	676	10.83513879	11.85005124	8.786217009	6.359657701	36.66427276	3.523960365	679	2.75	1.625	1.875	2.5	2.125	1.625	3	1.875	1.75	3	2.25	2.875	8	7	5	nein	ja	negativ	ja	ja	nein
272	2.517806286	1.934832682	1.244463615	14.62161744	7.278313316	4.772671757	685	0.539285074	0.29019936	0.241201157	23.656074	2.641892248	140.9902468	662	25.94839738	24.40138436	21.80087842	0.910687584	5.981843109	2.53126392	676	6.694006263	5.868427477	5.33177067	19.10460795	0.516704584	30.24417754	679	3.25	2.875	1.625	3.625	3.25	1.75	3.5	2.625	1.625	3.625	2.625	1.75	9	7	8	nein	nein		nein	ja	nein
273	3.881593429	2.706113694	2.241976179	4.176972416	1.0573092	10.50173884	685	2.208004284	0.651789936	0.835175132	7.40920706	59.25540562	10.43873989	662	44.73552564	38.2848494	35.93230408	10.20022258	3.634133521	9.562513309	676	11.12280613	9.426518316	8.30067994	9.702171892	5.721193374	48.27590526	679	3	2.625	1.875	2.875	3	1.5	3	3	1.75	3.125	2.875	1.5	9	6	8	nein	nein		nein	ja	nein
274	1.523929827	1.25534281	1.431889633	3.056696431	10.0828714	2.364049792	685	1.665812925	1.181234309	1.353387182	9.535084105	22.09229007	25.89318246	662	21.26886343	14.27061105	15.29006772	9.441019533	4.831776218	38.64865915	676	18.32573577	18.92031658	24.458713	5.264410134	0.510299023	0.146560086	679	3	2.25	1.875	3.25	1.625	1.125	2.875	2.125	1.5	3	2	1.625	9	7	8	ja	nein		nein	nein	nein
275	NA	NA	NA	NA	NA	NA	NA	0.384165974	0.100535149	0.137777265	32.12128712	16.41685792	68.08310126	662	NA	15.8748309	NA	NA	18.32312209	NA	676	NA		NA	NA	NA	NA		3	1.5	1.875	2.125	2.375	2.25	2.625	1.875	2.125	2.375	2.375	2	6	8	5	nein	nein		ja	nein	nein
276	NA	NA	NA	NA	NA	NA	NA	0.139337809	0.293566478	0.369209387	0	31.2655065	0	662	NA	NA	NA	NA	NA	NA	676	NA		NA	NA	NA	NA		2.75	2.125	2.125	2.75	2.75	2.625	2.875	2.375	2.5	2.875	2.375	2.5	6	7	6	nein	nein	positiv	ja	nein	nein
277	7.690510169	4.311109601	2.453125672	3.56217012	11.05927347	6.836854928	685	1.202888018	0.727647779	0.354755086	28.95886216	25.96758971	141.4113243	662	NA	NA	NA	NA	NA	NA	NA	14.74039724	8.974052011	13.00808874	22.91632599	11.73373014	73.47187035	679	3.25	1.875	1.625	2.75	2.625	1.5	3.375	2.875	2.125	3.25	3.125	2.5	6	9	3	ja	nein	positiv	nein	nein	nein
278	NA	NA	NA	NA	NA	NA	NA		NA	NA		NA	NA	662	8.916545452	11.91662037	8.750417912	34.58736112	42.2613184	14.94248444	676	NA		NA	NA	NA	NA		3	2.375	1.75	3.25	3.25	2.125	3.25	2.875	2.125	3.375	3	1.75	5	10	5	nein	nein		nein	nein	nein
279	NA	NA	NA	NA	NA	NA	NA	0.788258234	0.889441563	0.704554657	39.72077052	28.20857603	37.00116096	662	3.729482381	0.676660594	0.064658257	38.19026318	0	0	677	16.20382189	16.25684062	NA	0.996770976	10.17370873	NA	681	2.75	1	1.25	3.625	2.25	1.625	3.25	3.625	2.375	3.25	4	3.125	7	8	5	ja	nein		nein	nein	nein
280	NA	NA	NA	NA	NA	NA	NA	0.217396994	1.019128522	0.740341288	110.720332	22.00345862	33.11468092	662	29.11317496	NA	NA	14.9034175	NA	NA	677	NA		NA	NA	NA	NA		2.625	2	2.25	2.625	2.625	2.625	2.875	2.25	2.125	2.25	2.125	2.75	10	5	3	nein	nein		ja	ja	nein
281	3.706150046	2.737007106	2.243337084	5.849631744	1.359362372	3.494223681	685	1.229898453	0.538150291	0.288484163	9.312654563	26.83423478	113.4127189	662	23.59428031	13.25867611	4.215814429	3.026891479	12.99529679	13.02639543	677	11.16917064	10.39625663	8.296868304	15.79690268	28.1914049	6.782463984	681	2.875	2.5	2.875	2.875	2.625	1.875	3.125	3	2.375	3.125	3	2.5	6	7	5	nein	nein		ja	ja	nein
282	NA	NA	NA	NA	NA	NA	NA	0.352841918	0.355995404	0.281539598	24.49087087	1.079857495	86.63136161	662	1.80445729	2.87996468	1.397880468	21.68167992	13.8079538	0	677	8.875132909	8.304790446	11.91035734	14.98040531	4.693999653	20.0147532	681	1.875	2.375	1.875	1.875	3.5	2.875	2.125	2.375	2.5	1.875	3.5	3.75	8	7	8	ja	nein		ja	ja	nein
283	2.777469299	1.899117811	1.744248072	4.791913989	4.779158521	3.56872206	685	0.598534597	0.326487381	0.357674178	5.264326811	27.49066302	41.45580758	662	7.809280583	3.373622894	3.183736027	1.350522127	22.2219863	12.24498862	677	12.2542917	10.53078075	9.569691099	21.11442948	15.76304973	45.23508091	681	3	1.75	1.875	3.25	1.625	1.625	3.125	1.75	1.875	3.25	1.875	1.75	7	8	4	ja	nein	negativ	nein	nein	nein
284	NA	NA	NA	NA	NA	NA	NA	0.246284354	0.418032643	0.182088396	111.838667	27.80999686	3.804542441	662	NA	NA	NA	NA	NA	NA	677	NA		NA	NA	NA	NA		3	3.125	2.375	3	2.75	2.125	3	2.5	2.5	2.875	2.625	2.25	9	7	8	nein	nein		nein	nein	nein
285	NA	NA	NA	NA	NA	NA	NA	1.073727373	1.079553013	1.326109981	9.831521253	24.01739679	17.88823869	662	NA	134.6935236	116.7709927	NA	0	0	677	NA		NA	NA	NA	NA		3.125	3.125	1.75	2.75	2.875	2.125	3.125	3.875	2.25	2.375	4	3.25	8	7	7	nein	nein		nein	nein	nein
286	NA	NA	NA	NA	NA	NA	NA	1.81376358	1.830535721	1.752045425	2.129366531	3.485691305	44.27636533	662	5.359441901	6.918783991	NA	7.413789555	0	NA	677	16.56159137	19.73839971	NA	23.81694871	38.4848478	NA	681	3.5	2.75	1.875	3.625	3.625	1.625	3	3.625	2.75	3.25	3.5	2.25	6	7	5	nein	nein		nein	nein	nein
287	NA	NA	NA	NA	NA	NA	NA	1.712929494	2.143842037	1.587843849	2.387719898	3.243035239	24.2984429	662	NA	16.72210103	NA	NA	15.25351247	NA	677	NA		NA	NA	NA	NA		3	2.5	2	3.125	3.125	2	3.125	3.375	2.125	3.625	3.625	2.375	5	5	5	ja	nein	positiv	nein	nein	nein
288	NA	NA	NA	NA	NA	NA	NA	0.942841169	NA	0.407193714	0	NA	10.62546396	662	NA	3.196045068	1.002464104	NA	44.2691554	68.81884425	677	NA		NA	NA	NA	NA		3.625	2.125	1.375	3.375	2.375	1.375	3.75	2.25	1.5	3.75	2.125	1.5	7	8	6	ja	nein		ja	nein	nein
289	5.29853089	3.395532401	2.699091531	5.430755021	0.342395726	4.868590455	685	0.320703578	0.371245184	0.353089161	98.2248037	1.821216804	133.9059862	662	31.06871526	14.4694757	24.08552366	11.11686995	26.96489437	2.075107708	677	19.10614485	12.65366062	9.133773768	12.31980425	27.98929653	15.21101034	681	2.5	2.5	2.875	2	3	2.875	3	2.875	2.75	2.5	3	2.875	5	7	5	nein	nein		ja	ja	ja
290	2.352058319	1.755733515	1.718643914	2.287671359	6.548954311	0.985761142	685	0.44022792	0.52460616	0.128353701	0	5.453149056	32.81338523	662	9.939410456	4.082553968	2.393646207	2.090049015	28.11595674	111.4891925	677	13.65433134	10.55306567	9.443523244	7.41142671	14.02396103	1.306124466	681	2.75	3.25	2.75	3.125	2.5	2	2.875	3	2.625	2.875	3.875	2.625	8	5	7	nein	nein	positiv	nein	ja	nein
301	0.849965932	1.160183987	0.959928878	7.130555817	1.49039001	4.384974402	685	0.442918361	0.819964568	0.738606809	67.36709269	109.9355248	0.198235244	713	10.5184641	7.456123709	5.418517545	14.55075012	7.324021791	13.79381604	692	76.90786435	80.41162337	60.73802545	9.664063223	16.21634321	11.56127253	693	2.875	3.125	2.375	2.5	3.125	2.375	2.875	2.75	2.5	2.75	2.25	2.25	7	6	7	ja	ja		nein	nein	nein
302	1.185774533	1.059793418	1.25197294	8.774669947	4.51453292	3.360964962	685	0.865659095	1.018095415	0.609714547	10.46292467	23.46690752	73.39443036	713	14.34590645	8.705940911	5.287655267	28.574504	1.540841088	30.52162466	692	88.8776183	81.08490824	77.74333154	1.103770667	10.00867395	2.298891358	693	2.875	3.625	2.125	2.75	3.625	2.125	3	3.625	2.125	3	4	2.25	9	3	9	ja	ja	negativ	nein	ja	nein
303	0.471943727	0.664111116	0.76624231	2.419202046	2.702874746	0.279606043	685	0.515171413	0.338787563	0.304235375	0	6.793456515	0	713	6.206844524	14.62411274	7.359538543	10.71708621	14.62439953	11.90042758	692	72.20213518	58.92884626	75.43128941	3.699556735	15.08079114	4.08439275	693	2.25	2.625	1.25	2.625	2.75	1.75	2.25	3.375	2.625	1.875	3.375	2.125	8	5	8	nein	nein		nein	nein	nein
304	1.133500517	0.872473487	0.648561164	6.185918921	22.53293561	16.44701363	685	0.574845427	0.461324976	0.517181566	13.5434999	47.02050618	25.98062602	713	23.96777034	10.45734282	10.80492056	13.41183785	19.01724064	28.57667782	692	109.7751335	112.181027	110.9799873	3.728903388	10.29763181	5.762970417	693	2.625	2.75	2.25	2.375	3.125	2.375	3	2.5	2.125	2.375	3.125	2.875	9	9	9	ja	nein		nein	nein	nein
305	1.785217147	1.378591429	0.822396616	0.533066457	9.425043843	27.86358581	685	1.255169776	0.49072476	0.036915551	30.87525868	61.81336887	85.43474078	713	11.99801284	7.764770417	6.827311432	3.701521479	13.36621687	15.08091021	692	111.0528505	99.02010632	101.0323653	3.021368293	0.046250254	6.257592609	693	2.375	1.375	1.875	3	1.875	1.875	2.875	2.25	1.75	2.75	2	2	7	9	6	nein	ja		nein	nein	nein
306	1.708560032	1.599424688	1.25581363	15.38036165	5.105041914	4.576817277	685	1.559826174	1.105432658	1.090026817	1.74721632	33.9178347	26.47872025	713	20.42984641	15.57122814	4.205144569	20.31302979	7.360505175	24.121932	692	68.33591389	84.75445777	46.00621531	0.960713729	9.507391025	2.876619044	693	3.875	1.375	1.125	3.625	1.5	1.375	3.75	1.5	1.125	3.625	1.5	1.25	6	8	6	ja	nein	positiv	nein	ja	nein
307	4.186218932	3.655644926	2.801948378	8.374196762	13.79640945	1.000968037	685	1.3881355	0.993551939	0.298277485	10.11377069	0	66.55410209	713	16.50346763	24.65745791	10.76782925	1.899895493	32.0064804	11.31849199	692	153.8330082	174.8666245	146.9147873	5.179578509	1.866028665	2.092761479	693	2.375	2.25	2.625	2.125	2.625	2.625	1.875	3.125	3.125	1.875	3	3.375	4	6	2	nein	nein	negativ	nein	nein	nein
308	0.826895951	1.626557002	1.251379517	4.199805933	15.82516459	3.120598349	685	0.5917624	0.26896171	0.154676863	32.77274365	0	137.8868071	713	11.5109933	11.0276935	10.92065679	7.622430083	28.10170303	2.760480558	692	39.04634097	76.81815756	65.4972506	13.5434071	15.37280233	2.713801332	693	2.875	1.25	1.125	3.5	3.125	1.625	3.125	2.625	1.875	3.25	2.375	2	6	8	4	nein	nein		ja	nein	nein
309	1.610491504	1.920296383	1.637666967	2.545790133	0.003562152	7.885601157	685	2.120660521	2.47450292	1.725672983	0	24.91461564	14.80666511	713	21.94950061	16.53350155	12.79247785	5.952765004	1.89445542	5.196935412	692	90.3773888	100.6663107	101.7629341	3.461529183	4.952414815	1.308814094	693	2.5	2	1.75	3.25	3	2.25	3.25	3	2.375	2.75	2.875	2.25	4	9	13	ja	nein		nein	nein	nein
310	0.71571771	0.643232296	0.772110461	5.163174831	6.818063476	8.440595279	685	0.670396932	0.438842542	0.257317438	45.80901364	133.9271673	125.5280573	713	68.78000103	16.69424771	13.08200838	5.536821092	20.0627991	0.508572668	692	77.75629203	76.68430174	83.9037848	8.613407579	1.969829262	4.65496994	693	2.125	2	1.625	1.875	1.875	1.75	2.375	2	1.875	2.125	2	1.5	7	7	6	nein	nein		nein	nein	nein
311	2.625487801	1.814977352	1.4519436	14.5636805	10.53914725	2.535698746	685	0.695986888	0.193772095	0.021240979	0	58.75759226	0	713	23.07841671	14.36138983	11.75962276	0.159467531	4.924911276	22.25225729	692	97.42092616	89.82161648	90.61392841	14.19886391	3.31725358	1.595710022	693	2.75	2.125	2	2.125	2.25	2.125	2.375	2.75	2.5	2.5	2.25	2	7	8	4	ja	ja	positiv	nein	nein	nein
312	7.930211069	5.677904971	4.253062796	1.840637728	5.680635988	10.63851838	685	0.886946027	1.858120532	0.899386653	0	2.819225392	0	713	21.54476108	15.26451187	13.38614619	0.696327972	1.783128184	4.342502008	692	152.0481752	139.176696	92.62791287	2.909936626	0.32418116	0.50197735	693	3	2.125	2	2	2.125	2	3	2	2	3	2	2	5	8	3	nein	ja	negativ	nein	nein	nein
313	NA	NA	NA	NA	NA	NA	NA		NA	NA		NA	NA		NA	NA	NA	NA	NA	NA	NA	NA		NA	NA	NA	NA		2.875	1.375	1.375	1.875	3.25	2.5	2.75	2	1.875	3	2.625	1.875	7	8	6	ja	ja	negativ	nein	nein	nein
314	2.098210535	1.765228467	1.673799674	8.024112981	3.966299615	1.866580687	685		NA	NA		NA	NA		NA	NA	NA	NA	NA	NA	NA	NA		NA	NA	NA	NA		2	1.375	1.375	2.625	2.375	1.5	3	2.375	2	2.375	1.75	1.75	5	9	3	ja	nein		nein	nein	nein
315	0.921941814	0.920538974	1.058148842	17.49544743	8.048105288	0.236137558	685	2.515145297	0.837886758	0.245306927	11.41566627	58.78129099	67.93438439	713	14.51974374	8.249723092	4.779890857	7.669188466	3.630428664	14.01283461	692	80.31051005	79.12720445	81.13042602	8.725702828	8.794087986	15.72441964	693	2.875	2	2	2.625	2	2	2.75	2	2	2.75	2	2.25	6	7	5	nein	nein	positiv	nein	nein	nein
316	1.398784111	1.09582313	0.920775914	2.203159593	1.080729777	4.109874133	685	0.207167635	0.066837138	0.190818053	26.54824126	134.7158911	0	713	4.968958631	3.491614458	2.598829144	30.05579963	3.245046948	1.376044848	692	58.34751167	53.89955484	58.28309963	1.220075585	2.958850992	4.886347602	693	2.625	2.625	2.5	2.5	2.5	2.125	2.5	2.75	2.375	2.5	2.5	2.5	7	7	6	nein	nein		nein	nein	nein
317	2.383355456	1.86301195	1.542354887	0.39590611	1.325252901	11.28599937	685	0.796316121	0.387546274	0.333007429	55.35318224	14.67060863	3.073087895	713	8.933394142	6.549216528	3.933450178	17.92512727	34.7051101	15.4295153	692	96.23436657	103.8996118	86.00484259	4.696356402	3.962615121	3.954136069	693	2.125	2.125	2.75	2.25	2.375	2.5	2.875	3	2.75	2.5	2.5	2.875	5	9	4	nein	nein	positiv	nein	ja	ja
318	1.998305282	2.136277582	2.181849789	4.947508421	6.881294716	0.898714854	685	0.925298637	0.912475695	0.475851437	84.71748805	14.19782417	98.47776145	713	5.769747402	6.885377569	6.043958605	12.07044512	1.671117797	16.07188075	692	106.5984297	139.2691822	113.7476873	11.2678104	0.398763499	9.538323763	693	2.375	2	2	2.75	2.875	3	2.875	2.875	2.875	2.75	3	3	8	8	3	ja	nein		nein	nein	nein
319	3.256006424	3.853247758	3.539161364	0.947015125	2.867925938	10.5596526	685		0.388117375	0.458362347		0	0	713	14.50324884	14.36010275	11.08922424	3.234992495	7.15056395	8.71770089	692	98.49267462	98.2302693	89.56246077	5.003443292	1.550421629	1.327350395	693	2.875	2.625	2	3	2.25	2.875	2.5	2.625	2.5	2.875	2.75	2.5	6	8	5	ja	nein	negativ	nein	nein	nein
320	4.066367667	3.263662964	3.206703047	2.27791647	5.528960187	10.46926085	685	2.267894993	1.755150336	0.677351029	7.716265847	2.576890143	25.75022782	713	15.05455554	9.780247007	7.399175964	19.79107476	10.17894768	11.53895161	692	118.7278447	110.5772321	94.05781972	0.366540149	6.047234238	3.79806879	693	2.625	2.125	2.125	2	3	3	2.875	2.75	2.375	2.875	3	2.375	6	10	5	ja	nein	negativ	nein	nein	nein
321	NA	NA	NA	NA	NA	NA	NA		NA	NA		NA	NA		25.85770991	24.22866088	NA	0	0	NA	692	131.5096086	133.9342945	130.4676104	1.35429687	2.984299293	4.258133245	693	2.375	1.375	1.625	2.75	1.25	1.375	2.75	1.375	1.5	3	1.375	1.5	6	8	3	ja	ja		nein	nein	nein
322	NA	NA	NA	NA	NA	NA	NA		0.329768664	NA		0	NA	713	8.21953574	5.478226966	5.547661676	0.696905907	19.12869843	3.282358063	692	58.8299376	46.97300352	51.05057414	6.64329139	5.221467907	4.596708383	693	3.875	1.75	1	3.75	2	1.25	3.75	2	1	3.875	2.375	1.375	3	8	3	nein	nein		nein	nein	nein
323	2.202505324	1.909526274	1.611777066	7.01031786	11.50137217	19.02979108	685	0.949934708	0.619573671	0.176290766	10.2406997	17.96835811	103.8277764	713	21.64295179	10.01717574	5.204386681	8.592376711	0.566497875	2.711511236	692	116.07594	94.97371912	65.4978471	8.156493279	0.512676223	0.299574205	693	2	2	1.75	2.25	2.375	1.875	2.875	2.5	2.375	2.5	2.875	2.75	9	7	9	ja	ja		nein	nein	nein
324	1.768363274	1.314830225	1.221788292	7.823891796	0.158244133	6.40760389	685	1.253642173	0.58213836	0.80991985	11.81716779	4.788354592	58.27594362	713	9.572864396	4.792000414	3.860047762	12.76061379	13.59473659	29.73026048	692	69.25653771	60.98212845	49.65851607	5.716808952	0.511165888	4.411461112	693	3	2	2	3	2.25	2	2.875	2.125	2	3	2.25	2	7	7	5	ja	nein	negativ	nein	nein	nein
325	2.725751438	3.040373329	2.697334295	7.49953501	0.470230694	3.512072875	686	0.493479631	0.233180036	0.403038368	0	13.46176671	9.429643628	713	9.108017159	8.395352639	8.971374723	14.96419353	10.71719428	1.081188152	692	107.3672016	102.7159445	88.48662371	1.837369948	3.93335911	1.38402528	693	2.5	2.5	2.5	2.75	2.625	2.375	2.5	2.75	2.375	2.5	2.5	2.5	7	8	7	nein	nein		nein	nein	nein
326	NA	NA	NA	NA	NA	NA	NA	1.561147043	NA	1.683256592	0	NA	0	713	NA	NA	NA	NA	NA	NA	NA	82.41071007	96.68775891	97.88035002	2.405303448	0.414470485	1.348679276	693	1.625	1.375	1	3.375	2.125	2.375	2.875	1.75	1.875	3.25	3.125	2.625	7	6	7	ja	ja		ja	nein	nein
327	NA	NA	NA	NA	NA	NA	NA		NA	NA		NA	NA		NA	NA	NA	NA	NA	NA	NA	107.9385602	121.6598878	98.6995079	10.40709042	6.04461253	8.369577367	693	2.75	2	2	3	2.25	2.125	2.625	2.25	2.125	3	2	2	7	7	13	nein	nein		ja	nein	nein
328	1.894739745	1.25277075	1.642869213	16.40613904	2.390241637	10.4558417	686		NA	NA		NA	NA		12.44680278	5.9079881	6.847313521	7.822554683	0.23271216	12.4577869	692	79.08103504	71.79957939	65.05232307	9.158548223	2.545746281	3.84924213	693	2.625	2.25	2.125	2.125	3	2.875	2.125	2.5	2.625	2.875	2	1.75	5	8	5	nein	nein	positiv	nein	nein	nein
329	1.81365025	1.983099096	1.968874765	13.49881116	3.017788935	3.797382579	686	0.822439304	1.605667043	1.005557789	41.36687851	4.773141932	38.25016695	713	9.128287938	12.97686574	8.674675884	23.9586417	14.03882362	5.110730531	692	59.00766367	63.33039216	59.28440301	6.613019565	18.21486402	7.325450445	693	2.875	2	2	2.75	1.75	1.875	2.875	2.375	2.125	2.75	2.375	2.125	5	8	8	nein	ja		ja	nein	nein
330	1.806227534	1.537353907	1.39146866	1.958036731	3.029052222	2.769921453	686	1.138236932	1.454813538	0.783699196	33.10054572	0	0	713	11.04231154	8.965148088	8.322773553	9.949345141	7.422190159	16.16405811	692	71.29793184	82.92841851	88.52358592	4.272196212	1.243427898	15.10230666	695	3	2.25	1.375	3.125	2.625	1.875	2.875	2.75	1.5	2.75	2.75	2.125	8	6	8	nein	nein	negativ	nein	nein	nein
331	1.22155791	1.540386848	1.795339862	1.779065207	3.803097772	0.793110735	686	0.371309285	0.563082023	0.642173512	0	30.73100658	38.35040053	713	12.61428768	13.52749616	11.02845443	16.87772878	6.774016828	11.83486685	692	68.41296289	74.88087211	72.36557256	15.30485256	1.824802206	1.243049737	695	2.75	2	1.625	3.5	2.625	1.5	3.375	2	1.5	3.25	2.5	1.875	8	6	8	ja	nein		nein	nein	nein
332	3.932448593	3.034231	2.134646581	8.422912479	6.451386224	6.530573348	686	1.419048072	1.395111687	0.876049132	4.102580189	22.41110882	24.88232337	713	27.56627667	14.35274825	10.54089857	2.010134247	6.238285141	8.374046316	692	103.1069692	82.56947632	80.57573449	7.394707446	6.920138736	2.391233779	695	2.125	2.375	2.125	2	3	2.75	2.125	2.125	2	2	2.875	2.75	5	5	5	nein	nein		nein	nein	nein
333	3.946625096	2.854273677	2.375593531	3.964229133	3.778030571	1.237654529	686		NA	NA		NA	NA		59.2752718	23.08133876	29.24933221	4.86764581	8.757991599	8.883944457	694	129.1002126	120.3914686	124.1765454	3.5387451	1.534663162	7.650900712	695	2.75	1.875	1.375	3.375	2.875	2	2.5	2.875	2.375	3	3.75	2.5	4	6	4	ja	nein		nein	nein	nein
334	1.894201381	1.688660132	1.864459669	3.683267265	7.860502125	5.924600643	686	0.738098878	0.563434703	0.278329241	44.48719592	47.18235174	90.71264361	713	9.010864857	4.253997263	3.337036695	14.81579232	3.32104345	35.18945926	694	57.32359639	48.71046353	50.39478681	7.597662678	11.6334745	6.949400491	695	2.875	2.5	2.125	2.875	2.625	2.25	3	2.875	2.5	3	2.625	2.375	8	4	7	ja	nein		nein	ja	nein
335	NA	NA	NA	NA	NA	NA	NA		NA	NA		NA	NA		NA	NA	NA	NA	NA	NA	694	62.71920071	57.5418759	59.0127699	3.456117836	9.717572631	7.48739074	695	2.375	1.625	1.75	2.125	3.125	3.125	2	2.25	2.25	2.125	2	2.625	6	8	6	ja	nein	negativ	nein	nein	nein
336	NA	NA	NA	NA	NA	NA	NA		NA	NA		NA	NA		9.701320762	31.18282248	22.36178235	11.73519815	6.380661447	13.91666657	694	79.82314629	95.68609924	89.56743046	0.68192545	10.79404638	1.026886997	695	2.5	2	1.625	2.625	3	2.875	2.375	2	2.25	2.375	2.875	2.625	6	9	5	nein	nein		nein	ja	nein
337	2.034518483	1.899718833	1.919932237	0.94552744	1.888624751	3.548541775	686	0.674017763	0.66328423	0.443746706	0	0	0	713	12.99602041	10.44636535	9.094915828	27.1332127	9.656950085	1.547434612	694	130.2235127	114.4186105	126.8559014	4.788386486	1.933295173	6.150518575	695	2.875	2.125	2	2.875	3	1.625	3.5	1.875	1.5	2.75	2.375	1.875	5	6	2	ja	nein		nein	nein	nein
338	1.649165386	0.90176799	0.83408609	9.247260649	2.432829554	1.947629324	686	1.254650519	0.40881809	0.504709451	2.850362677	37.68758517	109.7535469	713	9.120812994	4.940084943	1.667623099	12.57744333	13.36895771	116.4301855	694	84.16061897	86.28948109	78.4647936	2.031418595	4.132759811	5.58189068	695	3.625	2	1.5	3	2	1.875	2.75	2.75	2	3.125	2	1.625	5	8	3	ja	nein		nein	nein	nein
339	2.571106077	1.528742056	1.643339644	5.28669072	1.732503897	7.058036644	686	0.703117138	0.06192436	0.86192138	43.45566703	0	8.103886816	713	15.62183488	6.894467187	5.244711072	68.15213522	8.268998508	20.87685115	694	50.6435729	56.41483959	51.69764451	0.568371187	3.122907747	1.602663934	695	2.875	2.125	2	3	2.625	2	2.875	2.625	1.875	2.875	3	1.625	9	5	8	nein	nein	positiv	nein	nein	nein
340	2.349550344	1.305563305	1.357175619	0.219194708	0.583678967	2.322080565	686	1.734471898	1.172975181	0.744774076	12.50943846	26.78985382	43.97211558	716	24.25454687	12.61935307	6.769692686	3.879472931	2.856011293	26.22882625	694	145.5661673	129.1955384	126.1725712	2.151055206	0.803508523	3.979935408	695	3	2.375	1.75	2.25	2.875	2.625	2.75	3	2.5	2.75	3.125	2.5	9	6	9	nein	nein		nein	nein	nein
341	3.446152531	3.320089458	2.660376988	2.64893076	6.853975314	6.047448486	686	0.666436866	0.880115143	0.38022696	0.219798617	12.8226179	3.326787218	716	8.082972626	7.317625282	4.963827286	0.039844303	10.04736988	0.837102691	694	57.24491045	96.49297457	80.58178292	1.342559596	0.500786788	6.585245795	695	2.875	2.125	2	3	2.375	2.125	3	2.625	2.25	3	2	2	8	6	8	nein	nein	negativ	nein	nein	nein
342	1.32286874	2.352305297	1.795895285	6.61118522	5.286254524	4.068929226	686	1.053214358	0.939551543	1.093942418	9.634198287	1.347982692	19.18104644	716	7.798011139	6.975506615	3.989533593	31.1873837	7.452868796	1.470393105	694	46.5280741	58.09283338	45.25843101	3.704442603	6.249390758	3.839936128	695	2.875	1.875	1.75	3.25	3.25	2.375	2.875	1.875	1.875	3.375	3	2.125	8	6	7	ja	nein		nein	nein	nein
343	NA	NA	NA	NA	NA	NA	NA		NA	NA		NA	NA		26.99919288	26.80749353	20.50583929	3.831583313	0.195003854	14.63211054	694	93.46575128	87.7201203	68.59983333	2.995172354	2.136050916	2.653279358	681	3.375	3	2.625	3.25	2	2.375	3.125	3.5	2.375	3.125	3.625	2.5	8	7	7	ja	nein		ja	nein	nein
344	NA	NA	NA	NA	NA	NA	NA		NA	NA		NA	NA		15.04466976	17.29539294	9.805244489	10.35312582	NA	NA	694	83.13334113	82.72589089	79.09679726	8.786735911	0	6.844676981	695	2.5	1.375	1.25	2.75	2.25	2.125	2.875	1.875	1.875	2.875	2	2	8	7	8	ja	nein	negativ	nein	nein	nein
345	2.540804568	1.998292816	1.726424103	2.922413891	0.546198961	6.273746793	686		NA	NA		NA	NA		12.56332436	9.993816246	8.655789324	1.386910728	NA	18.23187607	694	108.9164062	100.6576726	86.30791482	10.84850964	1.094769819	0.587654317	695	2	1.625	1.625	2.875	3.375	2.375	2.875	2	1.5	2.375	3	2.5	8	8	7	nein	nein		nein	ja	ja
351	1.5358916	0.872758726	0.590398985	2.444392091	0.321024591	1.236901307	686	1.034511346	1.05409329	1.237898799	15.53137824	11.37262729	0	716	43.99023917	10.67513538	15.15442273	0.718235308	5.780384676	8.052033104	694	82.0840096	74.72570727	101.1635936	5.596447134	1.9344928	4.30117297	695	3.125	2.5	2.75	3.5	2.875	1.875	3.5	1.25	1.25	2.5	2.75	2.5	8	5	7	ja	nein	positiv	nein	nein	nein
352	2.963264056	2.171694711	1.599598106	0.051569314	0.509267738	4.479525551	686	1.227800792	0.600724718	0.722509474	6.973787085	46.53130668	17.89737342	716	8.921074445	5.247589493	3.414488706	18.12712197	39.06318725	16.55880656	694	70.96769097	64.79954498	59.26996122	7.128465374	2.739591283	6.124468736	695	2.5	1.625	1.625	3.5	2	1.625	3	2.5	1.875	3.5	3	1.75	8	7	7	ja	nein		nein	nein	nein
353	2.159277734	1.165372257	1.483602242	1.993131196	0.305486081	5.211338674	686	0.733356469	0.629694978	0.380499175	24.29410882	43.90816134	47.63182221	716	5.652141695	4.902123791	3.290190369	7.672558362	11.16511307	41.49541033	694	79.86729814	94.54990193	101.1840533	0.383327666	4.091327148	5.893056959	695	2.5	1.75	1.75	3.25	2.5	1.875	2.875	2.25	1.875	3.25	2	1.25	10	6	10	ja	nein	positiv	nein	nein	nein
354	2.765586415	1.807000963	1.459059011	5.063041289	6.147817732	0.446787788	686	1.200196907	1.194849184	1.001810184	19.88997582	20.89422337	22.84340337	716	20.5822779	12.18558998	10.12926138	12.43758962	2.327014208	3.830280929	694	61.65115646	48.29435799	39.8002694	0.880184467	5.684304569	3.079505815	695	2.25	2.25	1.75	3.5	2.5	1.75	2.875	3	2				9	6	8	nein	nein		nein	nein	nein
355	1.869692823	0.400193135	1.508724653	2.310793896	5.293477817	2.933674206	686	0.373708229	0.271482657	0.426979054	27.45635353	3.553745572	71.44192797	716	4.454490738	3.085239492	2.597309525	7.273853516	25.10836664	31.7122886	694	88.1824378	100.1601569	98.15036544	0.379722386	6.227725963	1.695961253	695	3.125	1.75	2	3.375	2	1.875	3.125	2	2	2.875	1.75	2.125	9	9	19	ja	nein		nein	ja	nein
356	0.876819389	0.884075671	0.895729897	2.447086735	0.977953897	14.08457968	686	0.876578323	0.497154021	0.569547341	19.39162368	57.1231707	61.34633373	716	11.25998737	6.252216978	3.829085627	6.257493743	31.35426322	19.04914034	694	101.482596	103.5399283	87.6499084	2.784991924	5.240530033	3.040174561	695	3.375	1.875	1.375	3.75	1.375	1	3.375	1.875	1.75	3.375	2.375	1.625	8	7	7	nein	nein	positiv	nein	nein	nein
357	1.230604675	1.080301779	0.326889994	3.930324325	1.565490819	3.663091844	686	0.744669856	0.401902478	0.371377338	12.1902286	25.50557567	82.26370725	716	10.80948126	9.112707854	3.581738412	5.864653759	6.443927149	9.182826189	694	128.9739882	110.8964949	106.9750239	5.343994349	6.743952768	0.788066739	695	4	1.75	1.375	4	2.125	1.25	3.875	2.125	1.125	3.875	1.75	1	6	9	6	nein	nein	positiv	nein	nein	nein
359	1.934679003	3.958333881	2.111127124	0.370785235	4.39005065	0.758128855	686	0.625971886	1.02803645	0.734763742	5.85795337	28.80997884	53.00020207	716	56.24075017	47.30326805	17.75723699	9.863249056	12.49796752	0.096543985	694	121.8236646	124.2030739	104.0364036	4.940766618	1.257373543	4.460933163	695	2.625	1.75	2	2.625	2.25	2.375	3.5	2.125	1.5	3.125	2	1.875	3	8	12	nein	nein	negativ	nein	nein	nein
360	2.141990221	1.621861641	2.004636657	0.466093527	1.183889009	0.281896418	686	1.29324957	0.770486862	1.038676931	6.392001322	12.85711335	24.14412326	716	6.782691221	1.671420873	4.722396312	28.28093685	132.1126719	79.57312372	694	169.8719896	151.2962911	168.9192659	0.810705399	0.550959464	8.919251269	695	2.25	2	2.75	3.375	1.625	1.5	2.875	2	2	3	2.25	2	4	13	4	nein	ja		nein	nein	nein
361	NA	NA	NA	NA	NA	NA	NA		NA	NA		NA	NA		NA	NA	NA	NA	NA	NA	694	97.92222503	64.22475353	66.94124997	0	0	0.906926016	695	2.625	2.75	2.5	3.375	3.625	2.25	2.5	2.625	1.875	2.875	2.375	2.25	7	5	3	ja	nein		nein	nein	nein
362	2.793038794	1.834159748	0.905882503	0.279638994	3.199354496	1.474753781	686	0.69205317	0.99147659	0.870845231	7.88478662	18.58452027	5.477474533	716	5.332339395	3.809283573	31.21916944	9.046318466	8.027983093	131.7244017	694	95.02908114	90.64208992	81.58861775	7.957410762	5.434098763	4.369460351	695	3.125	2.125	1.5	3.125	2.375	1.875	3.125	2.125	1.625	3.25	2	1.75	6	7	2	nein	nein	positiv	nein	ja	nein
363	0.628340601	0.88990773	0.650954814	13.44739039	0.056444912	8.515729791	686	1.028719564	0.944717372	0.694710799	22.31392714	4.068582828	43.27525798	716	8.831429466	5.250106296	2.882090517	7.900130151	12.89636403	2.167415552	694	72.31790643	74.1869735	68.03581175	5.481088534	12.81761739	11.79300284	695	1.625	2.5	2.5	2.5	2.125	1.875	1.625	3.375	3.125	3.125	2	1.75	4	9	13	nein	nein		nein	nein	nein
364	2.329507937	3.055453386	2.897581024	1.447127578	6.492189625	4.852695189	686	1.79136086	2.017376493	1.248710033	21.78723756	2.826878534	14.28433347	716	69.81259807	19.39863127	13.07547792	50.16754332	6.692761983	0.144191218	694	138.3007143	131.4967691	118.806275	7.463959038	2.991639775	5.229105254	695	2.75	1.625	2.125	3.125	1.75	1.875	3.125	1.375	1.375	3.125	2.125	1.75	4	7	3	ja	nein	negativ	nein	nein	nein
365	4.264840712	3.320801013	2.904626569	1.617819077	2.543693853	6.904690267	686		NA	NA		NA	NA		13.22414626	13.40348851	9.44477596	6.004663539	9.004845929	NA	694	100.7397542	100.8863059	92.16321641	5.72143144	10.06029714	6.259863016	695	3.125	3	1.75	3.25	2.875	2.25	2.875	2.875	2.375	2.875	3	2.375	4	7	2	nein	nein		nein	nein	nein
366	NA	NA	NA	NA	NA	NA	NA		NA	NA		NA	NA		23.1288476	18.03683418	14.24788833	3.068967541	21.48350622	15.96126372	694	125.3795943	112.388263	99.10908641	13.36289315	0.410495079	4.376449349	695	2.375	2	2.125	2.875	2.5	2.25	2.375	2.125	3	3	2	1.875	7	8	6	nein	nein	negativ	nein	nein	ja
367	1.8813079	2.740445948	4.061828562	1.30262222	8.066251083	0.568896109	686	1.286322117	0.744097125	1.16335681	0	0	0	716	7.735662423	8.565753963	8.323154282	9.056245791	4.464951091	4.820072399	694	81.82685317	71.12753097	88.7940449	0.093690328	9.039526883	3.02866315	695	2.75	2.875	2.625	3.5	2.625	1.875	3	2.25	2.125	2.875	2.875	2.75	7	8	7	ja	nein	positiv	nein	nein	nein
368	3.724917399	2.42861918	2.147563781	0.753853797	8.442342739	2.654785287	686	1.596642453	1.092073373	1.796701414	20.19303553	5.002763186	48.38044929	716	NA	NA	NA	NA	NA	NA	NA	78.13325045	84.60328401	50.99674657	4.313311779	7.296148321	6.921494523	695	3	2.25	2.5	3.125	3	2.5	3.125	2	1.625	2.75	3.25	2.875	5	8	3	ja	nein	positiv	nein	nein	nein
369	2.8856014	2.438752498	2.177797521	5.284650152	5.054735928	4.154988364	688		NA	NA		NA	NA		NA	NA	NA	NA	NA	NA	NA	98.40642768	93.97971406	99.0976094	0.904070721	8.513489599	2.570490843	689	2.375	2.375	2.625	2.375	2.5	2.375	2.75	2.25	2.125	2.875	3.25	2.375	6	6	6	nein	nein		nein	ja	nein
370	1.624786662	1.300561857	1.231635229	0.57584125	19.6176145	7.47934094	688	0.816015969	0.254554939	0.336328885	9.681452662	0	16.88686983	701	8.560305315	6.525394962	6.736832978	11.42530819	0.24507053	17.09785484	708	124.9683392	114.6611493	121.220167	0.236635656	8.858003787	5.206605625	689	2.75	2.125	2.125	3	2.625	2.875	2.75	2.875	2.75	2.875	3	2.375	3	9	2	nein	nein	negativ	nein	nein	nein
371	2.309562118	1.833746689	1.477783597	3.222432209	0.512333146	5.425372256	688	0.899345715	0.48467112	0.275490584	23.81250941	31.43075645	107.4969214	701	22.17797868	8.404259958	8.600270134	2.501401172	0.490764109	8.603060587	708	90.37964957	88.35287983	88.89040786	4.047548341	5.028756894	2.69485987	689	2	2.5	3	2.125	2	2	2.25	3	2.875	2.125	3	3	5	5	3	nein	nein	positiv	nein	nein	nein
372	NA	NA	NA	NA	NA	NA	NA		NA	NA		NA	NA		NA	NA	NA	NA	NA	NA	NA	91.21763856	94.55242754	98.14890959	9.586374186	4.650317208	2.509066176	681	2.625	2.25	2.5	3.375	2	1.5	2.625	2.5	2.25	2.875	2.625	1.75	5	8	4	nein	ja	positiv	ja	nein	nein
373	2.834744649	2.300512942	2.029459776	8.18704524	0.99279505	15.69522644	688		0.255219374	0.036462995		119.1559941	0	701	7.027717601	6.227874043	6.24138891	10.9014635	0.614630485	2.704413797	708	75.41802476	71.01967066	71.7317791	0.337965667	2.643282705	2.362820493	689	2.625	2.875	2.875	2.75	2.375	2	2.75	3	2.625	2.625	3.5	2.5	7	8	7	nein	nein		nein	nein	nein
374	4.043073988	3.688772981	3.198214082	3.719245996	2.773716364	4.130762744	688		NA	NA		NA	NA		NA	NA	NA	NA	NA	NA	NA	74.96340816	67.48421489	66.48535297	3.862695167	0	0	689	2.875	2	2	3	2.125	2.125	3.25	2	2	2.875	2.75	2.375	7	6	7	ja	nein		nein	nein	nein
375	1.324294192	2.089980745	0.951254602	15.54179053	1.539319891	3.49026311	688	0.793096609	0.61564098	0.629780493	3.135086177	29.67120424	30.96098792	701	7.148836401	5.249088016	5.355986047	0.855077602	7.796803899	7.706621608	708	34.48257884	65.10398575	31.5272245	10.64571686	12.33379363	0.820591644	689	2.375	2.25	3.125	3	2.5	1.875	2.875	2.75	2.5	2.625	2.75	3.125	5	8	3	nein	nein	negativ	nein	nein	nein
376	3.933776649	3.366189708	2.384473379	15.07772942	0.477889856	7.065342822	688	0.250554136	0.219274501	0.335576538	9.949161184	24.57402983	37.43354554	701	10.75174319	8.702307577	7.385185126	4.407370746	0.705323939	7.934695314	708	53.12782897	65.37109246	56.5614319	3.181405622	4.63067497	7.48596698	689	3	2.25	2.375	2.75	1.5	1.75	3.125	2.75	2.5	2.75	2.5	2.125	7	7	5	ja	nein		nein	ja	nein
377	4.798758053	2.939412479	1.989618408	35.96427131	10.04908879	1.514819962	688	1.851697956	1.058857725	1.143649304	0	18.73251648	35.16709238	701	28.46060616	15.29769471	15.9388811	2.318399424	3.649467991	3.992556019	708	86.55596583	75.55474773	66.25570719	21.02093125	7.410789273	2.8829601	689	2.5	1.875	1.75	3	3.25	2	3.125	2.75	1.5	2.875	2.25	2.25	4	8	9	nein	nein		nein	nein	nein
378	1.207064739	1.432737579	1.536883351	23.53336078	11.10922063	4.256449754	688	0.746266608	0.621984141	0.309179206	32.55125882	8.19203816	15.65449821	701	10.44306724	7.949885387	5.545353946	19.09709337	11.25678813	13.52115265	708	32.39831993	44.06319511	49.64819463	18.8022667	9.753503899	3.328399504	689	3.125	2.25	2.5	2.875	1.75	1.75	3.375	2.125	2.375	2.875	2	1.75	6	8	6	ja	nein		nein	nein	nein
379	0.721213795	1.163195398	0.693910876	11.07246135	1.874480971	3.605182321	688	0.208123513	0.720087936	0.536149032	140.7511897	19.94545064	24.83813526	701	18.59351983	14.94111681	12.60509175	13.33618341	5.24728543	0.377490686	708	18.4647376	54.73078927	26.1264203	16.30873872	4.695490484	20.98105535	689	3	2.125	2.375	3.25	2.25	1.875	3.125	2.25	1.5	3.625	1.75	1.25	8	6	8	ja	nein		nein	nein	nein
380	2.478248216	2.014981137	1.720299781	7.82388009	13.53426116	3.408291476	688	0.711083391	0.976982566	0.692152023	32.34044464	2.900849593	29.04741511	701	14.13732669	11.5469164	8.839061396	4.212898054	4.966888688	21.45314998	708	91.25298381	83.46355231	85.68786838	1.565484043	0.748720298	3.860691089	689	2.75	2.125	2.625	2.625	2.25	1.625	1.875	1.75	2.125	2.5	2.25	2	8	7	6	ja	nein		nein	nein	nein
381	3.456431521	2.481031866	0.813471504	0.921304925	7.811242754	6.315496218	688	0.328571169	0.443262729	0.69528786	0	47.82105577	5.818529759	701	17.39529829	11.10233556	13.03647658	3.910089951	13.91493796	8.976817679	708	121.1152435	111.4341414	51.50652236	4.116643345	4.465819964	2.657318386	689	2.25	1.875	2.5	3.375	1.875	1.625	2.75	1.75	1.875	3	2.25	1.75	7	8	7	ja	nein	positiv	nein	nein	nein
382	2.808920562	2.31346732	1.97176793	10.20715635	2.922966521	1.371020776	688	1.056729237	0.696826139	0.494070414	16.29929689	10.62041305	0	701	6.826225321	4.087600525	3.794830538	6.928474974	1.790436032	1.5316601	708	79.26646049	79.84271225	86.33888285	0.137723064	1.876693654	5.945571152	689	2.5	3.25	2.25	3	3.5	2.5	2.875	2.875	2.25	2.875	3.125	2.375	5	6	5	nein	nein		nein	nein	nein
383	5.86868308	3.819099905	3.093715446	1.31540752	2.582445255	10.22443738	688	0.870354922	0.800188544	0.660730435	70.63122084	47.02198029	3.278701248	701	12.74069862	11.34498549	7.591742128	5.238429724	15.45357492	0.908149865	708	63.41230839	69.22882823	62.63271853	1.109483418	4.156898975	0.192310998	689	2.75	2	2.375	3.375	2.125	1.875	3	2.125	2.125	3	2.125	2	3	7	7	nein	nein		nein	nein	nein
384	2.600960892	1.804993197	1.493961445	1.84347936	2.82747319	0.136740676	688	0.397243793	0.421476053	0.191813257	4.917328778	32.16470515	0	701	7.269072493	5.4661677	4.533527955	3.512322441	3.098877729	2.403850776	708	98.84499228	96.63270347	98.39363343	5.405335912	8.624354558	7.729399449	689	3	2.375	2.25	3.125	2.25	2.125	2.875	3	2.375	2.875	3	2.5	8	8	8	ja	ja	positiv	nein	nein	nein
385	2.317741449	1.410261821	1.179203182	4.516451425	9.490718189	0.446107141	688	0.652665294	0.354499582	0.215211091	0.751462142	16.55487795	0.788171148	701	8.310688947	4.759624858	2.161596909	9.007229366	9.388968587	2.060014447	708	141.2226585	45.9246094	40.28477157	85.49717999	5.31063406	1.266497059	689	1.75	1.875	2.875	2.875	1.375	1.125	1.75	2.375	2.875	2.375	2.875	2.5	9	6	8	ja	ja		nein	nein	nein
386	5.597744289	3.227909552	2.437291585	0.883913503	0.746999599	1.273113877	688	0.336311645	0.538563257	0.384091037	0.584204416	39.92420017	3.626397252	701	14.72048455	12.17780738	9.792786774	6.07859406	14.90102812	11.65818511	708	120.922693	81.67066047	93.65825325	5.82255827	2.570048211	5.44603101	689	2.625	2.125	2.125	3	1.875	1.5	3	3.125	2.375	3.75	2.75	1.625	4	10	4	nein	ja		nein	nein	ja
387	NA	NA	NA	NA	NA	NA	NA		NA	NA		NA	NA		NA	NA	NA	NA	NA	NA	NA	NA		NA	NA	NA	NA		2.125	1.75	2.375	1.25	2.5	3.25	2.25	2.5	2.5	2.875	2.5	2.25	6	9	5	nein	nein	negativ	nein	nein	nein
388	3.727336345	2.497940544	1.648227959	4.384641007	1.510741422	0.597536429	688	0.381052909	0.278407635	0.152178726	45.38349281	35.71803466	68.24155594	701	6.559183809	2.194137079	9.571365161	11.571551	32.4976572	97.0222546	708	99.59096668	86.15118897	74.1727866	8.695165556	6.791285777	0.053742344	689	2.5	3	2.625	3	3.25	2.75	2.375	2.75	2.5	2.375	2.625	2.625	4	10	4	nein	nein		nein	nein	nein
389	1.867592146	1.757425018	1.870436971	4.24821401	10.77084543	1.577953482	688	0.537562911	0.50377062	0.597607255	0	0	25.87289907	701	6.180472641	6.775005471	6.283283643	10.16951759	5.757771013	0.944177919	708	82.29767905	79.56028875	76.50726079	1.40557813	5.720823905	9.956289205	689	2.375	2.875	2.625	3	3	2.25	2.875	2.25	2.25	3	2.625	2.25	5	10	5	ja	nein		nein	nein	nein
390	1.523604254	2.053823037	1.880707529	6.117281612	3.037446019	2.602917598	688	0.549323796	0.493797736	0.138051864	5.168335287	5.440464492	92.62362733	701	30.19545683	11.95067172	3.885796356	23.68977214	1.253216277	0	708	49.81860892	52.74009716	46.33195272	4.517198807	17.61916885	0.729689657	689	2.5	1.75	2.375	2.875	2.375	3.25	2.125	2.125	2.5	1.625	2.25	2.625	8	8	8	nein	nein		nein	nein	nein
391	NA	NA	NA	NA	NA	NA	NA		NA	NA		NA	NA		NA	NA	NA	NA	NA	NA	NA	65.41117731	69.838961	73.429253	5.74365854	7.037459628	4.999585391	689	2.75	2.75	2.5	2.875	2.75	2.875	2.875	3.375	2.75	2.875	3.25	2.625	7	8	7	ja	nein	negativ	nein	nein	nein
392	3.672645376	2.856531833	2.320840332	4.934342581	3.011384598	8.255757625	688	1.506283276	1.138419421	0.778351347	22.8099057	5.806019671	12.84542636	701	20.81652079	5.311375752	4.278082935	62.92836883	10.18281649	1.829821374	708	74.34947386	69.47988644	71.84053943	7.591640702	5.678911939	8.295375458	689	2.5	1.25	1.75	2.25	3.5	3.375	3.25	3.375	2.5	2	3.5	3.125	7	5	3	nein	ja		ja	nein	nein
393	3.87734597	3.195282892	2.485692617	1.18740254	3.23392402	3.146544819	688	2.015724531	2.325020994	2.694570253	0	0	0	701	28.79482892	30.02989644	19.34928279	18.41084958	8.551932215	0	708	157.2783999	160.6085993	176.2593901	11.23405924	1.030383326	12.84308256	689	2.25	2.125	2.5	3	2.375	1.875	3	2.625	2.125	3.125	2.625	2	7	8	6	nein	nein		nein	nein	nein
394	2.450435518	1.502480791	1.299178962	1.720463447	1.003215294	4.702628182	688	0.173045345	0.10906651	0.043676412	61.18281867	31.35186858	0	701	3.683259851	2.53774883	2.487329765	12.98570646	25.10898805	17.95346881	708	70.55668591	57.39752721	46.00916387	3.221878156	2.343732638	0.250638763	689	2.25	1.875	2.75	2.625	2	2	2.75	2.125	2.625	2.75	2.25	2.75	7	7	6	ja	nein	negativ	nein	nein	nein
401	1.401857215	1.381919886	1.321835424	2.96219938	4.086808249	0.990717946	688	0.387521199	0.280509749	0.149452503	55.76196873	59.49389806	16.96979215	701	12.89933899	5.849533928	5.698968995	9.945186837	10.00283301	4.865407581	708	46.02807878	60.9526163	60.65661292	11.72179129	6.588914218	5.376977436	689	2.625	1.25	1.375	3.25	1.875	2	2.875	3.25	2.75				7	7	16	ja	nein	negativ	nein	nein	nein
402	4.19268694	2.416984602	2.434423962	1.056932319	1.568406254	1.593841004	688	0.110448022	0.286451137	0.119260906	33.14743959	0	0	701	5.570882943	5.578919337	3.749724604	13.04543766	7.411881203	12.40849807	708	56.99309473	57.14234419	60.96086752	25.11942883	16.97466535	2.373670943	689	3	2.25	1.75	3.125	3	2.25	2.25	2	2.125				8	8	3	nein	ja		nein	nein	nein
403	2.361572518	1.850426907	2.241823517	0.615358889	7.517371323	1.303525595	688	0.394559993	0.453635797	0.456091247	0	42.88738323	45.3663242	701	25.89107776	11.44186718	6.368341769	8.665009032	6.471321334	6.019681863	708	50.26275991	26.53425225	42.91590397	9.292340414	8.240513333	2.930639333	689	2.625	1	1.25	2.875	1.875	1.625	3	2	1.75	3.125	1.375	1.375	8	7	8	ja	nein		nein	nein	nein
404	4.281150998	2.755604196	2.036777694	2.077414397	2.273337667	3.79181692	688	0.792510092	0.400413687	0.459961491	0.339559418	11.00172836	6.441323448	701	10.79475184	8.534979886	6.414399737	9.42594577	6.602884343	8.093285259	715	106.9908795	100.6299315	92.23398046	11.95759743	0.817752231	4.802744171	689	3.625	1.375	1.125	3.625	1.125	1.375	3.75	1.625	1.25	3.875	1.875	1.25	8	7	7	nein	nein		nein	ja	nein
405	3.227392378	2.071780656	1.391286399	1.935354826	4.64646574	6.002439338	702	0.84116349	0.528005575	0.667917132	41.98995583	63.50202422	11.11268811	698	10.47075405	9.688206378	4.136815621	4.789690622	0.875003024	19.12730837	715	58.24914726	44.46228867	41.74264892	3.073946968	1.878568325	3.621550709	690	3.125	2	1.5	3.25	2.5	2.125	3.125	2	1.875	2.625	2.375	2.625	8	8	6	ja	nein		nein	nein	nein
406	2.465365881	3.137950872	3.040617693	5.990442913	2.729797215	7.082323816	702	1.213779813	1.12215373	1.283571444	4.575548806	46.31401501	24.40149467	698	11.39574127	7.451901246	7.107047159	2.180926183	9.010079679	17.28332346	715	30.91017728	30.12889429	33.1266265	7.863250028	12.82262997	7.373574461	690	3.125	2	1.25	2.625	2.375	1.75	3.125	2.75	1.5	2.75	3.125	2.375	7	9	6	nein	ja		nein	nein	nein
407	1.683797238	1.188179981	1.236428254	5.901726884	8.642834933	5.665108708	702	1.526220828	1.384835932	1.446327048	29.02854367	13.26966925	5.504914516	698	16.57704082	12.81406064	7.506181697	0.309150889	8.797647179	1.409908523	715	176.4416662	68.91756225	127.5121852	6.35621024	3.425843069	7.325796498	690	3	1.625	1.375	2.5	2.125	1.625	2.625	1.875	1.625	3	2.5	1.625	4	10	3	nein	nein	positiv	ja	nein	nein
408	4.663758289	2.993689556	3.276153447	10.35932214	2.9359863	4.358703279	702	1.245019819	0.860118048	0.876708057	19.24794269	14.62622811	7.261096249	698	10.40465535	7.201602562	7.434941755	9.283471663	5.044608865	8.03887723	715	109.3064859	127.2434726	131.9232861	5.727530841	8.431667891	1.606354921	690	3.625	1.75	1.375	3.375	2.375	1.875	3.125	3	2.625	3.25	2.875	2.875	4	8	4	nein	nein		nein	nein	nein
409	2.447477813	1.608399649	1.445944379	9.094088969	1.403032025	3.389416721	702	0.453522085	0.922363143	0.846901314	0	53.23708572	0	698	7.870229959	7.780405603	6.618785793	0	3.059346598	0.190693655	715	70.62818642	65.08506977	65.88038236	6.139710024	8.016752679	11.28226946	690	2.75	2.25	2	2.375	2.375	2.5	2.625	2.875	3.5	2.375	2.5	2.5	5	10	4	ja	nein	negativ	nein	nein	nein
410	3.028002858	1.74172422	1.953322591	0.294458504	0.493657548	8.402223289	702		NA	NA		NA	NA	698	23.92564454	8.358086596	NA	20.446977	0.216000753	NA	715	106.285104	96.09106011	93.78097938	4.110333447	5.509985464	0.574211611	690	2.625	2.5	1.875	2.25	2.625	2.5	2.625	2.875	2.5	2.625	2.875	2.375	6	9	2	ja	nein		nein	nein	nein
411	1.290248242	0.97060778	0.716423407	8.036437714	0.336865631	3.602043187	702	1.698321192	0.543268663	0.510889644	15.78654092	27.80821167	10.4471959	698	9.369125502	5.87617575	5.953890837	3.954973068	3.386271947	3.453707915	715	72.68598526	71.51473683	72.07306393	6.779010687	4.159366777	13.20059724	690	2.625	1.625	1.375	3.25	2	2.125	2.875	3	2.625	2.625	2.75	2.75	8	5	7	nein	nein	negativ	ja	ja	nein
412	3.63338578	2.752379325	1.750436874	5.26521652	19.73336153	6.992660244	702	1.453484943	1.302291805	0.462387585	59.31829623	51.54861907	44.97301682	698	13.90298234	10.12738938	5.815497904	3.187716106	11.58803198	10.44743562	715	116.4125746	60.85138016	45.49864281	92.39799145	14.28261625	2.142963409	690	3.125	1.875	1.375	2.625	2.125	2	2.75	2.375	2	3	2.625	1.75	6	7	6	nein	nein		nein	nein	nein
413	1.599279421	0.965592897	1.135097727	0.913145427	6.565288422	12.85049843	702	0.621188084	0.667150314	0.789506768	68.60550163	14.31934945	29.66665421	698	7.349584909	6.040973819	4.891033737	4.368191913	13.32549467	0.680119319	715	50.37123379	46.56112477	70.97175056	12.62592896	7.606663688	2.85224622	690	3.5	1.875	1.625	3.125	2.25	1.625	3.5	1.625	1.75	2.875	2.125	2.125	8	7	7	ja	nein		nein	nein	nein
414	5.807127638	4.081564966	3.34653608	13.44644919	2.995486316	2.826564076	702	2.034368791	1.796219979	1.731821067	21.67396271	50.22518062	11.28264207	698	15.37994041	12.60361058	12.24779429	8.790211796	24.41406619	2.662742003	715	45.9155905	48.55947048	52.43467794	19.48149544	4.40882975	7.243581907	690	2.75	1.625	1.5	2.875	1.75	2.5	2.875	1.5	2	3.25	1.75	1.5	4	6	3	ja	nein		nein	nein	nein
415	3.455692812	2.333392834	1.554115073	5.613874075	0.233132634	4.812983857	702	3.713320391	3.375130986	1.732610128	4.262475661	34.80492893	6.177418147	698	44.74465001	29.15887967	20.90449729	0.625759801	3.597288932	8.15454434	715	40.74014212	59.76548825	53.29684103	5.281300135	10.65898403	8.967905013	690	3.5	1.25	1.25	3.25	2.125	1.375	2.75	2.875	2.5	2.5	2.75	2.25	3	10	2	nein	nein		nein	nein	nein
416	2.203472797	1.891062389	1.697160348	7.316637425	5.941414345	0.456140424	702	1.714907636	1.018931818	1.082315136	19.22435865	42.88128215	33.03524555	698	23.06812127	12.5441115	12.42000962	1.231342711	6.240723927	10.84166842	715	91.64272574	65.47118944	86.24505934	4.822192002	2.735001679	4.127596431	690	3	1.875	1.5	3.25	2.75	1.875	3	2.25	1.5	3	3	2	5	9	4	ja	nein		nein	nein	nein
417	3.607285594	1.886139904	1.574895152	2.78668861	4.684324381	0.673379801	702	0.766984513	0.438637553	1.125675413	13.07281914	4.835709607	2.872352628	698	13.35243042	7.242941019	6.704538082	1.043658586	1.406588387	7.113956021	715	51.6731202	58.16729588	82.84186131	9.31385998	5.964218893	7.430870858	690	3.125	2	1.75	3.25	2	1.625	3.125	2	2	2.625	3	2.875	7	6	7	nein	nein		nein	nein	nein
418	1.582889755	0.948218336	0.82206491	1.642806992	7.261285528	3.913657523	702	1.062245439	0.622472484	0.64180105	15.27938321	35.86246288	22.38823774	698	12.49986407	7.346715013	7.737624984	5.034230531	8.466301338	15.66935668	715	49.24507604	53.43582478	49.73034161	11.00616166	2.203132626	3.374312055	690	3	2.25	1.875	3.25	2.875	2	3.125	2.75	2.125	3.125	3	2.125	6	8	6	nein	nein		nein	nein	nein
419	1.945036965	1.429738525	1.464476817	3.243184626	0.303930044	9.550940822	702	0.825598229	0.558734115	0.443647697	15.14523426	89.64899298	48.34762375	698	9.100255527	6.51696017	5.156121679	10.26987985	16.01899807	29.59627568	715	58.19637184	48.37412167	64.35736789	2.364762793	16.0784027	12.71242156	690	3	2	1.875	3	2.375	2	2.875	2.375	2.125	2.875	2.5	1.875	7	8	7	ja	nein		nein	nein	nein
420	NA	NA	NA	NA	NA	NA	NA		NA	NA		NA	NA		NA	NA	NA	NA	NA	NA	NA	NA		NA	NA	NA	NA																NA	NA	NA	NA	NA	NA	NA
421	1.71395716	1.301898682	1.118662829	3.945706962	4.309315995	0.072748878	702	0.556341311	0.50135129	NA	88.31038234	43.31135125	NA	698	5.807155564	4.790994026	2.836323526	21.54263906	0.351317228	19.36962919	715	33.65998226	49.80704598	47.70055307	10.5344451	5.577694536	8.127385586	690	2.625	2	1.75	3.125	2.875	2.25	2.875	3	2.625	2.375	3.625	2.875	9	5	8	ja	nein	positiv	nein	nein	nein
422	2.729665923	1.706959672	1.235195792	2.584487058	8.840065422	4.526157222	702	1.5352131	0.767188966	0.349753382	11.9053195	84.92666539	99.36202167	698	12.00679072	5.536343801	NA	15.0245279	1.616017539	NA	715	45.14214667	63.08807243	45.86873215	3.927359477	7.794594495	4.523768683	690	3.75	1.75	1.625	3.625	2.375	1.625	3.625	1.875	1.5	3.625	2	1.5	4	7	3	ja	nein		nein	nein	nein
423	NA	NA	NA	NA	NA	NA	NA		NA	NA		NA	NA		NA	NA	NA	NA	NA	NA	NA	NA		NA	NA	NA	NA		3.25	2.25	1.625	3.25	2.875	2.375	3	2.625	2.125	2.75	2.625	2.5	5	8	4	nein	nein		nein	nein	nein
424	2.059094569	1.62335654	1.533925124	4.386434898	8.076977837	3.394827823	702		NA	NA		NA	NA	698	12.35578805	7.697474065	10.58332019	3.643587701	15.65732354	4.388060142	715	112.9590554	106.0013563	115.8040285	0.682211179	4.707647848	4.316992932	690	2.75	2.125	2.125	3	2.375	2	3	2.25	2	2.875	2.5	2	6	8	15	ja	nein		nein	nein	nein
425	1.421662014	0.924519406	0.721222206	5.778950415	1.533457233	11.35843538	702		NA	NA		NA	NA	698	24.61310313	7.751466934	6.578718013	1.645458398	23.81487448	5.467409618	715	66.81654797	41.96964817	69.03429357	3.746297702	4.648268147	1.520664039	690	2.5	2.625	2.5	2	2.875	2.625	2.5	2.75	2.5	2.5	2.875	2.5	8	6	8	ja	nein		nein	nein	nein
426	2.617873127	1.534540007	1.507004463	6.184636436	0.34509455	5.531769518	702		NA	NA		NA	NA	698	4.800270486	4.853238158	5.219672628	12.81123851	12.32369297	0.754794567	715	80.51794862	78.68010218	74.03507224	4.054327473	2.476234482	3.111446093	690	3.25	2.25	1.375	3.625	2.75	2.375	3.375	2.75	1.875	2.25	2.875	1.625	7	7	15	nein	nein	negativ	nein	nein	nein
429	2.119147333	1.563290247	1.320562121	7.263212797	6.228788986	3.768987587	702	1.12458073	0.373870617	0.433645992	30.72596954	20.23874737	0.180912895	698	11.32635547	9.255765068	7.703260138	0	12.85030402	0.74091466	715	95.60784991	87.62600525	77.60800723	3.833235175	2.618858014	13.78538031	690	2.625	2	1.375	3.375	3	2.25	2.875	3	2.5	2.875	3	2.75	8	6	8	ja	nein		nein	nein	nein
430	3.444417086	2.321815082	2.128342185	5.138379332	12.47057716	5.29469928	702	0.667845268	0.178594032	0.181585734	12.57396767	33.28547028	81.77244733	698	7.62931219	5.532223169	5.768255758	0.135337577	17.59155071	5.190364949	715	50.21069781	29.17771562	22.90692053	10.74233741	8.295632803	14.35425744	690	2.875	2.25	2.25	2.875	2.5	2.75	2.875	2.375	2.5	2.875	2.5	2.625	7	8	6	ja	nein	positiv	nein	nein	nein
431	3.296341642	3.395537303	2.990998675	1.353554202	2.63061993	5.949045284	702	0.699660874	0.706272264	0.164775383	62.29136893	39.66825159	128.8766747	698	9.042737593	5.710346209	4.560786894	7.469280609	19.12299886	15.95600577	715	72.91535785	53.63366068	60.07157117	3.040192585	1.43128473	12.42203686	690	2	1.625	1.5	3.125	2	1.375	2.625	2.25	1.875	2.75	2.875	1.375	9	5	6	ja	nein		nein	nein	nein
432	2.464847923	1.903480887	1.835540079	3.807209889	6.909890651	3.469893189	702	0.899572157	0.340069717	0.769015946	40.08856002	20.26185617	16.48153745	698	7.329347075	5.963744786	5.68400162	0.20214255	2.675029519	1.044950004	715	46.60713258	51.71654564	44.62082675	5.943108403	1.423300206	9.63424234	690	2.875	2.375	1.875	3.125	2.875	2.125	3.375	2.875	2.125	3	2.875	2	7	6	3	ja	nein		nein	nein	nein
433	NA	NA	NA	NA	NA	NA	NA		NA	NA		NA	NA		NA	NA	NA	NA	NA	NA	NA	NA		NA	NA	NA	NA																NA	NA	NA	NA	NA	NA	NA
434	NA	NA	NA	NA	NA	NA	NA		NA	NA		NA	NA		NA	NA	NA	NA	NA	NA	NA	NA		NA	NA	NA	NA																NA	NA	NA	NA	NA	NA	NA
435	1.231895008	1.533090888	1.863952714	10.77315145	7.729060745	8.892223349	702	0.535123006	0.752463357	0.753813641	37.10207678	74.03664819	48.09811901	698	10.80445564	10.87710821	7.91561541	21.33479806	6.805631176	1.439788345	715	54.67198578	55.42692969	37.86324226	5.765107675	3.650931396	6.095083818	690	3	2.25	2	2.5	2.5	2.5	3.25	2	1.625	2.375	2.5	2.75	6	6	4	nein	nein	positiv	nein	nein	nein
436	3.758793328	4.865837571	4.336058593	1.521851838	0.636551209	2.109842305	702	2.757399359	1.528650226	1.915035803	26.04960085	29.27639686	9.496025199	698	35.22644272	17.90674914	23.98579716	0	0.409727027	9.880914485	715	151.3429718	136.4004646	91.22124862	6.939946115	5.699220178	1.005571771	690	3.25	2.75	2.25	2.75	2	2.25	2.5	2.75	2.75	2.625	3.125	2.75	6	7	6	ja	nein	negativ	nein	nein	nein
437	NA	NA	NA	NA	NA	NA	NA		NA	NA		NA	NA		11.71072175	8.16278594	6.672546468	3.074247551	13.9878241	3.415907904	715	66.6360109	58.29019206	59.32911169	8.516355222	9.185514265	7.71602958	690	3.5	3	2	2.75	2.5	2.25	2.75	2.5	2	3.25	3	2	7	7	7	ja	nein	positiv	nein	nein	nein
438	4.025595214	3.016504394	2.201707911	3.995485489	1.464558179	2.024878508	702		NA	NA		NA	NA	698	45.11875622	36.59180691	15.94749735	4.200079643	4.870863845	0.225821772	717	56.30401073	38.96541023	37.35896822	1.603014137	10.05940401	2.833253063	690	2.875	2.25	2	2.75	2.125	2.625	2.75	2.375	2	2.875	2.75	2	8	6	7	ja	nein		nein	nein	nein
439	4.857943861	2.554376196	2.123377692	4.831793712	6.519775536	3.776013184	702	1.413651936	1.384795997	0.976657724	32.54572775	15.9791523	37.54462883	698	11.20369802	7.276003276	6.616354534	1.851940123	0.74646652	20.148195	717	107.8257161	86.6066208	92.83055136	3.381916505	11.6010296	5.912410996	690	3	2	2	2.5	2	2.125	3.125	2	2	3	2	1.75	6	6	3	ja	nein		nein	nein	nein
440	3.841530925	2.422403806	2.4120884	2.216087121	6.647601123	8.680816899	702	1.141541403	2.163000017	1.563152068	37.39446198	29.3988209	7.090216695	698	12.64439614	8.793938203	6.574915654	4.174021616	2.6440365	40.46749099	717	78.84337637	61.15026932	55.68054471	7.788920287	8.766434461	9.365911711	690	3	2.125	1.75	2.875	2.75	2.5	3.125	2.625	2.625	3.125	2.75	2.75	7	9	5	nein	nein	negativ	nein	nein	nein
441	2.66770328	1.920289748	1.301878032	5.935271287	17.87971752	4.655502612	702	0.935437453	0.729464178	0.719271374	6.037094995	21.89069702	22.38462082	698	13.37799497	11.40645384	8.939575523	0	5.975548949	14.46123756	717	40.27552574	14.90522725	19.83885715	1.804824994	2.614737721	17.05291438	690	2	2.25	2.125	2.5	2.125	2.75	2.375	3	2.5	1.875	2.125	2.25	7	9	6	nein	nein		nein	nein	nein
442	1.70115315	1.69040993	1.531147752	10.64557838	9.751954838	10.87136345	702		NA	NA		NA	NA	698	7.471301269	6.821066636	8.31198458	0	9.947951346	2.792177946	717	55.40422106	41.67417494	51.59740987	12.53935202	6.232555178	10.53097387	690	2.75	2	1.875	2.625	2.375	2.375	2.875	2.75	2.25	2.375	2.75	2.625	6	8	4	nein	nein		nein	nein	ja
443	1.616979725	1.536161471	1.312717003	2.26014883	7.791501524	15.50426002	702	0.859687959	0.567969988	0.651337138	3.702185823	67.91879934	23.81482888	698	8.815683006	6.720193473	5.751139288	14.88457321	5.567487006	8.687886481	717	66.15469177	42.27853035	58.19036569	7.664623951	14.61177232	4.112480027	690	2.875	3	2.5	2.75	2.125	2.375	2.75	3.25	2.625	2.875	3.375	2.75	6	8	5	nein	nein	positiv	nein	nein	nein
444	1.724081149	1.172902601	0.974636385	13.74916689	13.48442413	4.120491186	702		NA	NA		NA	NA	698	12.82996114	8.161739268	6.415408642	27.86826846	4.501769042	6.011016752	717	117.3025258	71.67826374	106.8188727	0.938656606	3.517555412	3.4099321	690	2.625	2	1.875	2.5	2.75	2.5	3	2.125	2	2.875	2.375	2.375	9	5	8	ja	nein		ja	ja	nein
446	2.681591737	1.481343379	1.248657233	1.77005135	3.496603724	1.676005467	702	0.666653253	0.328078627	0.373648139	45.73099296	28.32530181	59.73386531	698	29.42313991	16.94880803	13.53067509	3.365852362	5.447042716	8.756555195	717	62.95744038	26.18648246	47.52132883	8.698563217	5.813868207	4.700853332	690	2.75	3	2.25	2.5	2.5	2.5	2.5	2.875	2.875	2.75	3.125	2.25	6	6	6	ja	ja	positiv	nein	ja	nein
451	1.485404418	1.794655577	1.395080521	14.32293999	1.831964712	10.37356231	703		NA	NA		NA	NA		NA	25.73301531	13.30178433	NA	0.564003579	6.223184565	717	137.4311756	124.9686587	119.7655362	6.721087568	3.63483527	5.095166084	690	2.25	2.375	2.5	2.375	2.25	2.5	2.375	2.5	2.125	2.5	2	1.875	6	10	5	nein	nein		nein	nein	nein
452	6.187004448	3.4286937	2.405892305	7.320016019	1.894348426	2.858780073	703		NA	NA		NA	NA		NA	NA	NA	NA	NA	NA	NA	69.98595782	73.62477991	55.6710795	3.076732157	10.30881224	1.071053486	691	3.375	1.625	1.625	3	1.875	2.375	2.625	1.75	1.875	3	1.875	1.875	6	9	6	ja	nein	negativ	nein	nein	nein
453	2.558354208	2.620682891	2.030888591	5.410039586	3.42113799	10.3163818	703		NA	NA		NA	NA		65.48778079	19.61832177	16.07267753	1.92672567	0	0	717	59.5017347	69.68273198	73.65195664	12.68380148	20.91041585	15.28249479	691	1.875	2.125	2.625	3	2.25	2.375	3	2.125	1.75	3.125	1.75	1.375	7	7	15	ja	nein		nein	nein	nein
454	2.155280506	1.191190623	1.136415274	6.67311156	3.895500516	0.852601869	703		NA	NA		NA	NA		22.90149219	9.753083313	7.596668151	9.056894215	15.58304996	0	717	99.59305926	74.21650158	81.6150065	6.423050469	8.397043817	2.652105523	691	3	2.625	2.625	2.75	2.25	2.125	2.25	2.375	2.5	2.25	3	2.875	8	7	8	ja	nein	negativ	nein	nein	ja
455	2.739400832	1.851119629	1.467754881	6.062821378	4.973771777	2.21853541	703		NA	NA		NA	NA		10.03619753	6.165880107	5.750832425	8.43723243	6.287393501	18.07493797	717	68.25505063	58.6259385	55.08325097	11.04442365	5.603362318	8.625436817	691	3.25	2	1.625	3	2.25	2.5	3.375	2.5	1.75	3.375	2.75	1.75	7	8	6	nein	nein	positiv	nein	nein	nein
456	4.677711488	3.138007041	2.372847695	1.535964201	3.297476299	6.889961481	703		NA	NA		NA	NA		20.05210515	15.18561065	11.69155692	14.25294799	8.40662944	0	717	84.72304163	81.79568069	73.80807833	5.228972631	8.011791992	5.653942695	691	2.875	2.375	2.25	3	2.5	1.875	2.875	2.625	1.875	2.625	3	2	4	8	2	ja	nein		nein	ja	nein
457	2.362067298	1.921458508	1.634401131	4.698924999	6.561814634	3.861227572	703		NA	NA		NA	NA		10.92873757	6.425139754	7.646972631	7.923332342	23.49378606	16.57964856	717	36.40386351	37.63131182	38.07837425	17.23457623	5.545662846	15.28186739	691	2.875	2.875	2.75	3.125	2.25	2.125	2.875	1.75	1.75	2.875	2	2.25	6	4	6	ja	nein		nein	nein	nein
458	1.394747795	1.196588384	1.339610874	0.4666288	15.43330811	6.632728177	703		NA	NA		NA	NA		11.93879413	7.007014084	5.752941461	8.190180885	12.12944287	6.863309274	717	29.68991716	42.49688411	38.0834182	18.52041737	14.05858606	1.088570622	691	3.25	2	1.75	3.25	2	2.5	3	2.125	1.625	3.125	2.75	1.875	8	5	7	nein	ja		nein	nein	nein
459	5.692098126	6.235387312	4.860589752	2.34108004	0.965753894	5.268049211	703		NA	NA		NA	NA		16.20855468	10.77419213	6.874218211	12.28217896	17.81277464	11.76618186	717	50.21558752	51.08597976	52.42758182	11.94634271	12.32148176	15.83535018	691	3.5	1.75	1.875	2.75	2.5	2.5	3.5	1.875	1.75	3.75	2.5	1.875	8	6	7	ja	nein	negativ	ja	ja	nein
460	2.315939143	1.605441386	1.252164252	1.437881548	7.090178375	10.8659107	703		NA	NA		NA	NA		29.82166781	14.14783428	9.369111296	4.006904725	4.188701291	9.377939536	717	56.46984327	60.50200662	64.73797686	7.524918187	16.17138874	15.32455799	691	3	1.5	1.875	3.125	2.125	2.5	2.75	2	1.625	2.5	1.875	2.125	9	6	8	nein	nein		nein	ja	nein
461	3.035759325	4.573031423	2.77894583	3.092499331	5.252962795	2.379199003	703		NA	NA		NA	NA		9.473560774	12.34079729	8.535841883	11.51672433	2.060364158	21.53777823	717	88.22166573	82.89542918	81.73503923	11.13111441	1.907337005	9.306797593	691	2.375	2	2	2.875	2.625	2.25	2.125	2.5	2.25	2.625	2.75	1.875	4	7	20	nein	nein	positiv	nein	nein	nein
462	2.394439235	1.593877594	1.55935688	6.782768842	1.476531229	2.213012093	703		NA	NA		NA	NA		37.80577105	18.73258205	29.87498591	1.835465989	13.24405252	2.774096362	717	53.07934053	45.28412647	43.57122782	6.637868032	2.720291425	12.86956379	691	3	3	2.625	2.875	2.375	1.875	2.875	3.25	2.625	2.75	3.5	3.125	6	8	>24	ja	nein	positiv	ja	nein	nein
463	1.673473364	1.069599493	1.088584451	6.917106063	17.62114412	3.582233266	703		NA	NA		NA	NA		4.860054105	5.345087501	9.368022378	21.70954469	21.00818347	1.281519079	717	26.67168806	30.55808982	28.51582612	2.378893599	4.72879266	8.343025028	691	2.75	2.25	1.875	2.625	1.875	2.375	3	2.75	1.875	3.125	3.875	2.25	6	6	6	nein	nein		nein	nein	nein
464	1.786393823	1.314551751	1.150263022	5.302761962	8.78121182	0.86119095	703		NA	NA		NA	NA		56.36109928	21.46999383	3.398720299	99.1492008	91.29447255	29.90251467	717	61.77717156	37.84533294	56.10212303	4.919305119	19.21788416	13.5995249	691	3.5	1.875	1.75	2.875	2.375	2.75	3.5	2	1.875	3.125	2	1.875	9	7	9	nein	nein		nein	nein	nein
465	5.222377354	2.844010339	1.805889823	3.528757277	0.620174615	5.436333271	703		NA	NA		NA	NA		10.53316158	6.649129966	7.19505656	15.61804649	0.966889319	22.35438641	717	43.08115546	30.08042986	24.06450899	9.307027354	1.279754721	5.284991903	691	3	1.875	2.125	2.5	2	2.875	2.375	2.375	2.25	2.5	2.5	2.375	7	7	6	ja	nein		nein	nein	nein
466	2.556713183	2.761447098	2.849247264	4.957440366	16.06717782	0.724150299	703		NA	NA		NA	NA		17.75890108	8.831194458	6.845166885	2.957451691	0.183859882	4.702167726	717	40.43439399	44.65847253	56.16596555	2.293011988	13.17113945	13.85203018	691	2.5	2.125	2	2.625	2	2	2.75	2.25	2.25	2.875	2.25	2.375	9	6	8	ja	nein	positiv	nein	nein	nein
467	1.961208747	1.938848309	1.713944718	5.269187089	11.94142092	8.535061182	703		NA	NA		NA	NA		10.61324586	8.588193802	7.021256038	15.45540364	18.35310202	2.782040108	717	17.66521077	29.10254386	30.79513574	16.32225206	16.12842801	19.45372921	691	3.75	1.625	1.75	2.5	2.375	2.25	3.125	2	1.875	2.75	2.75	2.375	8	6	4	nein	nein	positiv	ja	nein	nein
468	1.041564704	1.383817015	1.358893347	4.763527996	1.102563404	3.265310127	703		NA	NA		NA	NA		8.907582129	5.585198343	7.126267377	0.696849272	16.23196495	15.57396558	717	25.69616426	32.40816834	31.99000388	11.54275812	9.914126883	15.1713755	691	2.5	2.75	3.375	2.625	2.625	2.125	2.5	2.875	3	2.375	3.25	3	6	9	4	nein	nein	negativ	nein	nein	nein
469	1.43889994	1.945490859	2.703020702	1.032489189	3.634096043	0.620828681	703		NA	NA		NA	NA		15.82200729	13.34966609	17.75439291	15.85638829	10.70758289	13.74585147	717	56.26741133	93.59004628	99.79877972	4.371966815	3.604757366	3.162378014	691	3.125	2.375	1.875	3	2.625	1.75	3.25	3.625	2.75	3.25	3.25	2.5	10	5	6	nein	nein	negativ	nein	nein	nein
470	0.419071774	0.312739861	0.461044729	22.61735706	32.07108144	21.8243131	703		NA	NA		NA	NA		13.56969102	5.3021788	7.419630431	4.096076063	18.41770129	12.28673927	717	NA		NA	NA	NA	NA		3.125	2.25	1.25	3.125	1.75	2.625	3.5	1.875	1.125	3.75	3.375	1.25	9	5	9	nein	nein	positiv	nein	nein	nein
471	NA	NA	NA	NA	NA	NA	NA		NA	NA		NA	NA		NA	NA	NA	NA	NA	NA	NA	NA		NA	NA	NA	NA		3	1.125	1.375	2.875	2.5	2.25	3	1.75	1.75	3	3.125	2.375	7	7	6	nein	nein		nein	ja	nein
472	3.243167687	2.637466989	2.306523215	3.209323097	0.07689576	10.22021355	703		NA	NA		NA	NA		NA	NA	NA	NA	NA	NA	NA	76.26814188	71.25679245	71.51027012	0.109620318	0.608105459	2.036684362	681	2.25	1.875	1.875	2.875	2.375	2.5	3	2.75	2.5	2.875	3	2.25	8	6	6	ja	nein		nein	nein	nein
473	2.586373233	1.552366855	1.281778072	8.688749265	1.000691318	2.524153086	703		NA	NA		NA	NA		11.23192429	5.207417053	5.070433352	0.842233393	9.643299805	43.59006173	717	NA		NA	NA	NA	NA		2.5	1.375	1.625	2.875	2.125	2.25	2.75	1.5	1.625	3	1.5	1.5	7	8	7	nein	nein		nein	nein	nein
474	1.187324017	1.004014694	0.831589354	1.406937933	9.893118506	7.950108672	703		NA	NA		NA	NA		10.29589225	5.452291875	4.167814822	23.03666521	24.4155471	2.303966206	717	NA		NA	NA	NA	NA		2.875	2	1.875	2.875	2.5	2.375	2.875	2	1.5	3	2.625	1.75	7	8	15	ja	nein	positiv	nein	nein	nein
475	4.98034133	3.964834292	5.29527581	2.632743483	6.017585408	8.416566451	703		NA	NA		NA	NA		56.6083462	34.44479152	29.66679861	3.655941048	7.779628269	9.531029481	717	NA		NA	NA	NA	NA		2.375	2	2.125	2.625	2.375	2.5	2.875	2.875	2.375	2.75	3	2.75	8	5	6	ja	nein		nein	nein	nein
476	1.368054954	1.307437973	1.371145231	12.58575958	7.98570597	6.641102923	703		NA	NA		NA	NA		10.05565196	7.751182076	4.779095836	21.82189539	20.41751246	41.58540398	717	NA		NA	NA	NA	NA		3	1.5	2	2.625	2.625	2.25	2.375	2.125	1.875	2.625	2.375	2.375	9	6	8	nein	nein		nein	ja	nein
477	3.951823826	2.664744504	2.010146598	4.56706314	2.769544328	6.375797926	703		NA	NA		NA	NA		14.06606768	8.320049877	7.085243002	20.20337653	16.92272288	15.0979554	717	NA		NA	NA	NA	NA		2.375	2	1.875	3.25	2.5	2.375	3.25	2.875	1.75	2.75	2.375	2.375	6	7	5	nein	ja	positiv	nein	ja	nein
478	4.353066355	4.323479179	3.759426638	2.026494703	11.56647669	0.979753246	703		NA	NA		NA	NA		10.23866355	7.568758257	6.3421705	8.043535244	0	0	717	NA		NA	NA	NA	NA		2.75	2	2	2.75	1.875	2.125	2.5	2.75	2.125	2.125	2.125	2.125	6	8	12	nein	nein	negativ	nein	ja	nein
479	NA	NA	NA	NA	NA	NA	NA		NA	NA		NA	NA		46.58284712	26.70742621	28.30773272	9.956483135	5.909741634	3.306277319	717	NA		NA	NA	NA	NA		3.5	2.875	1.25	2.5	2.375	2.5	2.75	2.5	3	2.125	2.625	2.375	8	6	16	ja	ja	negativ	nein	nein	nein
480	NA	NA	NA	NA	NA	NA	NA		NA	NA		NA	NA		8.4063525	6.422737772	4.567355407	19.51807188	0	17.94709581	717	NA		NA	NA	NA	NA		2.875	2	1.5	2.375	2.625	2.125	3.125	2.125	1.75	2.625	2.375	2.25	3	6	2	ja	nein	positiv	nein	nein	nein
481	NA	NA	NA	NA	NA	NA	NA	1.047378295	0.470099762	0.525473026	75.80635828	22.73153907	43.16280521	701	9.482596885	8.107981073	5.961874004	3.407460865	7.036594438	1.780069197	708	14.14949366	17.50768652	33.51012271	11.48810217	12.98549371	20.45756655	691	2.375	2.25	2.375	3	2.25	2.5	2.375	3	2.5	2.75	3.125	2.75	7	8	6	nein	nein		nein	ja	nein
482	NA	NA	NA	NA	NA	NA	NA		NA	NA		NA	NA		11.59612899	8.680808878	10.57241349	15.39018228	1.043110371	2.8573896	708	85.70975412	73.53879735	55.02057894	5.135721401	13.22569113	15.38840299	691	2.25	2.25	2.125	2.5	2.375	2.125	2.875	2.875	2.125	2.75	2.875	2.375	10	4	8	ja	nein		nein	nein	nein
483	NA	NA	NA	NA	NA	NA	NA	0.176884115	0.963542587	0.316042499	141.0360757	10.16641565	22.48799735	701	8.191993042	11.17483251	9.502002668	0.184546329	10.37095348	8.728025726	708	28.70725355	95.54948594	36.11646655	6.818996804	53.81608764	11.20912366	691	2	2.75	2.625	2.75	2.125	2	2.375	3.125	2.875	2.75	3.25	3.25	10	3	9	nein	ja		nein	nein	nein
484	NA	NA	NA	NA	NA	NA	NA	1.882981154	1.393428045	1.80753244	18.30195778	50.14117001	9.51075058	701	26.73076479	18.90573879	16.58801813	12.29296452	5.525236034	7.054784652	708	45.42189928	51.24794397	61.67218601	11.36690252	6.847629351	15.41780684	691	3.375	2.5	1.875	2.875	2.375	2.375	3.75	2.25	1.625	3.75	3.25	1.875	4	7	4	nein	nein	positiv	nein	nein	nein
485	NA	NA	NA	NA	NA	NA	NA	1.390992775	1.110317538	0.728944776	27.97767367	19.13153991	42.45331925	701	NA	NA	NA	NA	NA	NA	NA	36.30788157	28.49028786	35.13012085	17.87235235	9.814917528	6.177370593	691	3.25	1.875	1.875	3	2	2.5	3.25	2	2.125	2.5	3.375	2.625	7	5	3	ja	ja	positiv	nein	ja	nein
486	NA	NA	NA	NA	NA	NA	NA	0.645142997	1.486405463	0.336442958	26.81065941	9.146471394	61.5670468	701	9.594293782	7.672619317	5.99058974	7.197446773	14.39774383	10.96879399	708	30.74035681	28.46393996	60.10063642	25.43469979	14.75247234	13.06453054	691	3	1.25	1.5	2.75	2.5	2.75	2.875	1.375	1.5	3	1.375	1.5	8	6	3	ja	ja	negativ	ja	nein	nein
487	NA	NA	NA	NA	NA	NA	NA	0.561130614	0.169520899	0.262749685	0	19.67099513	86.5571209	701	NA	NA	NA	NA	NA	NA	NA	25.30631944	19.17371524	24.77841515	11.91600959	17.91870408	36.20590679	691	1.375	1.875	3.25	2.75	2.5	2.25	2.25	1.125	2	2.5	3	3	9	6	9	nein	nein	positiv	nein	nein	nein
488	NA	NA	NA	NA	NA	NA	NA	0.441348572	0.484698129	0.687197136	96.51456372	110.8085274	17.36639209	701	NA	NA	NA	NA	NA	NA	NA	45.99932152	27.9259634	40.93153504	10.3414236	16.73384676	20.41249966	691	3.125	2.5	2.5	2.875	2.5	2.5	2.5	3.5	2.75	2	3.875	2.875	7	7	6	nein	nein		nein	nein	nein
489	NA	NA	NA	NA	NA	NA	NA		NA	NA		NA	NA		NA	NA	NA	NA	NA	NA	NA	77.5370755	73.6826522	59.93459731	18.04813163	13.8786227	3.715838058	691	2.375	2.5	2.625	2.875	2.375	2.125	2.875	2.75	2.375	2.875	2.5	2.125	6	7	6	ja	nein		nein	nein	nein
490	NA	NA	NA	NA	NA	NA	NA		NA	NA		NA	NA		NA	NA	NA	NA	NA	NA	NA	98.45988446	103.4227754	97.20097908	3.174147948	1.560694713	0.670405905	691	2.75	2	2				3	2	2	3	2	2	7	8	6	nein	nein		nein	nein	nein
[truncated: 189 more columns]
